# Supplementary material for: Identification of stromal cell proportion-related genes in the breast cancer tumor microenvironment using CorDelSFS feature selection: implications for tumor progression and prognosis
Source: Front Genet. 2023 Jul 27;14:1165648. doi: 10.3389/fgene.2023.1165648 (PMC10421750; doi:10.3389/fgene.2023.1165648)
Supplement: Supplementary file 1 [file Table2.XLSX]

## Sheet: Sheet1
CYP2B7P
PPARG
CDK10
KIF11
ABI3BP
GOLGA6L5P
GOLM1
TSPAN7
AC092683.1
LINC01140
AP002956.1
ITGA7
TRPS1
RPL39P3
CBWD3
VSIR
HLA-DRB6
KCNIP2
MAGEF1
TRARG1
RPS3AP6
ISG15
NNMT
ZNF281
CALCOCO1
AP000892.3
ADAMTS10
IGKV3-20
UBE2V1
TOP3B
PIGL
AC139256.2
NR4A1
DMTF1
SPRY2
PCK1
CHRDL1
PTGDS
LSP1P4
SEPHS2
CD68
SLC9A3R1
TPT1
FXYD1
CSE1L
RPL14
CCNB2
EZR
NIPSNAP1
GPX3
ANXA9
HIST1H1C
CAMK1
AC004057.1
AC008894.2
IGKV1D-39
TNFRSF14
L3HYPDH
ASF1B
EEF1A2
PHYKPL
IGSF3
IGHG1
CXCL10
AC125611.3
HLA-DQA2
NFATC4
RARRES2
TIMP3
PDK4
MALAT1
NPIPB5
POLD4
RPL17
GTF2IP1
TSPAN1
LGI4
TREM2
PKDCC
PAFAH1B3
CCL14
LINC01614
NUP210
HLA-DRB5
SH3BP5
HIST1H4H
BCL6
CDK1
KIF4A
HLA-DRA
NPIPA9
BRI3
IGHJ3
NOTCH2NLA
COX7A1
TMEM100
IGLV3-25
CCZ1B
IGHV4-39
HLA-DRB1
AC026464.4
PPT1
MAGI2-AS3
DPT
SOCS2
CYP2T1P
VEGFA
ALDH2
CLK3
UBE2T
HIST2H2AA4
MYO15B
2023-09-04
BIRC5
EGFLAM
ZWINT
CBWD1
PARD6B
TFF3
HIST1H2BD
ZNF410
HIST1H2AC
MMP9
MT1A
UPK3BL1
IGHV4-59
MICOS10
SP100
AKR1C3
SAA2
HNRNPH1
RAB27B
LIMS2
FGFR1
ACTR2
AL445363.3
LDB2
ACCS
PLA2G6
SOD2
IGHV5-51
SLC2A3
SAA1
ENPP2
MRAP
ABTB1
NDUFA7
CANT1
TFF1
SMARCD3
DCN
RPL23AP42
IGHV1-18
NDUFA11
SUSD3
SRSF5
ATP1B1
ICAM2
SBK1
SDC4
MT1X
AGR3
LYVE1
AC116533.1
ADM
CENPF
NSUN5P2
ADH1B
NLRP1
SRPX
CCL5
PSMA2
RPS4Y1
EGFL8
CCDC167
PSMC1P5
NAP1L1
AC138969.1
FHL1
IGLV1-40
KRT18
PI4KAP2
SLC7A6
GSN
TTN-AS1
CKS2
PPP1R1A
RASGRP2
ABLIM3
MYBL2
MRPL14
ECHDC2
DHCR24
ENOSF1
AL732372.2
AC245595.1
LMCD1
MFGE8
MARCKSL1
PCBP1-AS1
IGFBP6
TNXB
CMC1
AOX1
PDLIM2
SOD3
AL157935.2
G0S2
PDE2A
TEN1
2023-03-01
CHMP4A
GIMAP5
AC103591.3
COL10A1
CTXN1
C7
MAN2C1
CLK1
LRRC15
GALNT6
TWIST2
TFPI
F3
CLASRP
MCF2L
IGKV2-28
TRIOBP
RPL31
GYPC
KPNA2
ASPN
AC022149.1
MRNIP
IRF6
CACNG4
TPTEP1
RGMA
RBPMS
NDRG2
RASD1
NPIPB3
MLXIPL
CXCL9
IRF9
MMP13
SMS
ROBO3
COL11A1
ERMP1
PPP1R12C
ECSCR
FAAP20
GPS2
IGKV1-5
SELENOP
DBNDD2
FADS3
LYZ
FBLN5
AOC3
IGHV4-34
SLC7A5
HBB
USP32P1
LAMP5
SULT1A3
NPIPB12
METTL17
LARP6
IGLV3-19
MIR621
HSF4
FNDC1
BLOC1S5-TXNDC5
RPL41P5
SIAH2
INHBA
ETFB
ALG9
ADAMTS1
S100B
AP1G2
TACC1
GTF2IRD2
GALNT15
ACKR1
PNISR
PHLDB1
SPP1
FYN
SLX1A
C1QTNF1
U2AF1L5
FCGR3A
MKI67
