# Supplementary material for: Identification of stromal cell proportion-related genes in the breast cancer tumor microenvironment using CorDelSFS feature selection: implications for tumor progression and prognosis
Source: Front Genet. 2023 Jul 27;14:1165648. doi: 10.3389/fgene.2023.1165648 (PMC10421750; doi:10.3389/fgene.2023.1165648)
Supplement: Supplementary file 2 [file Table3.XLSX]

## Sheet: Sheet1
PPARG
CDK10
GOLM1
KCNIP2
ITGA7
TRARG1
ZNF281
IGKV3-20
UBE2V1
AC139256.2
TOP3B
PCK1
PTGDS
SLC9A3R1
RPL14
NIPSNAP1
CAMK1
AC008894.2
IGKV1D-39
TNFRSF14
IGHG1
IGSF3
POLD4
RPL17
GTF2IP1
TSPAN1
PKDCC
NUP210
HLA-DRA
CDK1
COX7A1
IGLV3-25
AC026464.4
IGHV4-39
PPT1
VEGFA
ALDH2
CLK3
TFF3
MT1A
IGHV4-59
MICOS10
SP100
RAB27B
ACTR2
IGHV5-51
MRAP
NDUFA7
TFF1
SMARCD3
DCN
RPL23AP42
IGHV1-18
SUSD3
ATP1B1
SDC4
AGR3
AC116533.1
ADH1B
CCL5
PSMA2
IGLV1-40
KRT18
SLC7A6
PPP1R1A
ABLIM3
MFGE8
LMCD1
CMC1
AL157935.2
G0S2
CHMP4A
GALNT6
TWIST2
CLASRP
MCF2L
IGKV2-28
RPL31
KPNA2
IRF6
TPTEP1
RGMA
NDRG2
RASD1
MLXIPL
ROBO3
SELENOP
IGKV1-5
FBLN5
AOC3
IGHV4-34
LAMP5
METTL17
IGLV3-19
MIR621
HSF4
RPL41P5
ETFB
ALG9
PHLDB1
C1QTNF1
