# Supplementary material for: Identification of stromal cell proportion-related genes in the breast cancer tumor microenvironment using CorDelSFS feature selection: implications for tumor progression and prognosis
Source: Front Genet. 2023 Jul 27;14:1165648. doi: 10.3389/fgene.2023.1165648 (PMC10421750; doi:10.3389/fgene.2023.1165648)
Supplement: Supplementary file 4 [file Table6.XLSX]

## Sheet: Sheet1
id	futime	fustat	COX7A1	SUSD3	TNFRSF14	ROBO3	FBLN5	IGKV1D-39	riskScore	Risk
GSM781322	2.00167	1	7.77546	6.91749	7.94873	6.36288	6.28268	5.70262	3.1441	high
GSM781323	1.35833	1	7.5389	5.9673	8.22266	6.97733	4.94341	6.21808	6.83215	high
GSM781324	1.6375	1	7.65355	7.68515	7.79456	6.70667	4.87755	9.8471	1.78654	high
GSM781325	4.84583	1	7.6109	5.15622	6.82117	6.5489	7.93781	11.8462	0.597301	high
GSM781326	2.385	1	6.82997	8.61875	7.1318	6.01183	7.87036	9.76946	0.253593	low
GSM781328	0.619167	1	7.26859	5.77085	7.45321	6.17341	8.20808	9.47625	0.416319	high
GSM781330	3.46917	0	7.44129	8.01346	7.40727	5.93003	6.7086	12.5619	0.177981	low
GSM781331	3.03667	1	5.90607	5.72761	6.77656	5.3679	8.28343	8.97621	0.174843	low
GSM781332	8.835	0	6.85088	6.40197	7.18274	5.80513	10.3651	12.5805	0.0376141	low
GSM781333	0.988333	1	6.6575	5.69287	7.30526	6.46228	6.70532	12.2798	0.318633	high
GSM781334	11.8792	0	7.13058	7.4618	7.3567	6.52524	7.54296	12.2988	0.233671	low
GSM781335	10.8692	0	7.04958	5.96375	7.36382	6.52028	8.34304	11.6155	0.246145	low
GSM781336	1.22667	1	6.56131	8.16936	7.62226	6.23085	8.32602	10.7592	0.122021	low
GSM781337	0	1	7.52315	4.78919	7.60444	6.40847	6.91491	9.2052	1.13365	high
GSM781338	1.21	1	5.62739	5.18871	6.41825	5.70558	7.41789	12.2213	0.135869	low
GSM781339	3.27417	0	6.91166	6.64731	7.62764	6.0627	7.30886	13.3007	0.0961751	low
GSM781340	2.5925	0	6.7854	9.48231	7.34814	5.74157	6.427	5.80957	1.01868	high
GSM781341	1.81833	1	7.45722	5.34055	6.91236	5.58168	8.14832	7.56793	0.783409	high
GSM781342	12.5175	0	5.75223	7.88767	7.4968	5.76384	6.90507	9.87179	0.139789	low
GSM781343	12.6625	0	6.35875	6.50674	7.36407	6.35687	6.94085	8.80725	0.631723	high
GSM781344	9.71417	0	6.43608	7.6186	7.80763	6.15908	5.50052	5.97383	1.63013	high
GSM781345	13.84	0	8.33365	6.2331	6.67046	6.00563	6.86624	8.05255	2.79061	high
GSM781346	3.06083	0	6.38073	6.29237	7.12778	6.30867	7.95975	12.2213	0.152332	low
GSM781347	12.5692	0	8.16525	8.51379	7.98211	6.35052	8.71339	9.77618	0.278936	low
GSM781348	13.3967	0	8.1215	6.3288	7.6955	6.44684	8.13409	9.86691	0.59705	high
GSM781349	13.12	0	5.77435	8.92453	7.00334	4.83129	7.61298	7.69596	0.111056	low
GSM781350	8.96917	0	8.54929	7.28586	7.56923	6.06473	8.72969	9.32323	0.467997	high
GSM781351	11.0525	0	7.71671	6.59997	7.05343	6.2467	8.14432	8.88799	0.836335	high
GSM781352	0.936667	1	5.23944	5.07742	6.4955	6.36453	7.78627	7.03793	1.01924	high
GSM781353	11.8333	0	8.44361	6.06457	8.81935	5.45748	5.55532	5.64525	1.55105	high
GSM781354	0.911667	1	6.46919	5.60825	6.67254	5.84335	7.54651	6.28434	1.367	high
GSM781356	8.27917	0	6.40938	9.13419	7.46149	6.13453	5.99373	9.76475	0.36749	high
GSM781358	8.09	0	6.56738	7.1886	6.62166	5.61705	6.7348	5.9566	1.51433	high
GSM781359	5.90583	0	7.19148	9.08526	7.95304	6.25023	7.52655	8.90628	0.316164	high
GSM781360	2.66917	1	6.97161	4.71215	6.41527	5.66133	7.18472	6.9661	1.83517	high
GSM781361	0.928333	0	6.32088	5.29478	7.07956	5.70597	7.1453	9.911	0.297778	low
GSM781362	6.46167	1	6.9801	9.32683	7.48525	5.73655	6.47498	5.94171	0.975187	high
GSM781363	11.6958	0	6.64234	7.87301	7.63449	6.498	5.48528	4.38933	4.74058	high
GSM781364	11.2525	0	6.26827	6.3046	6.86286	5.68446	8.90969	9.82097	0.14523	low
GSM781365	7.87917	0	6.04422	5.12571	6.95892	5.81329	11.2557	8.10228	0.110566	low
GSM781366	4.35833	1	7.82684	6.46634	6.32836	6.39156	7.45013	5.97981	6.1308	high
GSM781367	5.50333	0	7.16808	7.30009	7.53556	6.27526	8.28221	11.3061	0.175227	low
GSM781370	1.725	1	6.78841	6.24376	6.86633	6.20025	8.20953	10.401	0.343316	high
GSM781374	10.9758	0	6.7909	5.52104	7.49303	6.19596	7.37391	10.3265	0.351238	high
GSM781375	2.18167	1	7.1875	5.70269	7.07894	6.01826	8.36678	10.4512	0.30221	low
GSM781376	2.14667	1	7.37734	6.32274	7.41219	6.44252	8.04601	11.6196	0.28118	low
GSM781377	7.8875	0	6.14971	6.51407	7.74377	5.35255	8.8553	10.5794	0.0413039	low
GSM781378	10.045	0	6.49635	5.4901	6.65757	5.89598	8.05832	9.75496	0.372119	high
GSM781379	2.62583	1	5.2842	8.17368	7.43972	5.15296	7.18533	7.62895	0.116807	low
GSM781380	7.5125	0	8.13624	6.90407	7.34746	6.15005	6.61122	7.05038	2.59015	high
GSM781381	4.6	1	6.91346	6.53671	7.59511	6.12214	8.55869	12.3775	0.0871272	low
GSM781382	2.59833	1	7.74069	7.20431	7.20431	6.20843	7.5471	10.3657	0.523114	high
GSM781383	5.51917	1	6.57026	7.22653	7.91729	5.98937	7.95782	10.9342	0.0979634	low
GSM781384	0.895	1	6.76851	7.69838	7.19711	6.69828	6.94745	5.83798	2.86284	high
GSM781385	7.18667	0	5.83203	9.6845	7.18472	5.1037	8.08984	10.9826	0.0319011	low
GSM781386	2.33	1	6.30132	5.44279	6.92314	6.03675	6.66745	6.71065	1.60538	high
GSM781387	10.1217	0	6.59179	4.99604	7.20643	5.58194	7.21851	8.98882	0.38459	high
GSM781388	9.27583	0	5.79344	5.34661	7.14472	4.7994	7.83582	12.4186	0.028762	low
GSM781389	10.0642	0	6.77205	7.59055	6.68753	5.51033	7.96225	11.4379	0.128737	low
GSM781390	1.86417	1	6.86787	4.67067	6.85636	6.08981	6.51462	11.5323	0.539574	high
GSM781391	3.66083	1	6.87203	8.93378	7.00289	5.72539	7.9879	8.53778	0.299102	low
GSM781392	3.54	0	7.92454	8.156	6.88072	5.18764	7.98281	8.03571	0.439084	high
GSM781393	7.09417	0	6.89057	7.96454	7.19696	5.97661	7.28669	10.9183	0.225777	low
GSM781394	7.95333	1	6.18242	5.31913	6.80096	5.52173	7.93402	9.43494	0.239346	low
GSM781395	9.48083	0	7.06907	5.02522	7.10477	5.44441	8.67742	11.4801	0.108715	low
GSM781396	5.73333	0	7.47239	7.05838	7.29293	6.06587	8.31646	6.90045	0.906243	high
GSM781397	0.766667	1	5.91163	4.57864	5.82936	6.02944	7.65337	9.20541	0.891402	high
GSM781399	4.61917	1	6.87957	8.12022	6.41414	5.37831	7.91237	7.36724	0.55242	high
GSM781400	2.03167	0	6.49537	5.61067	6.35818	6.05964	8.78574	7.95749	0.724519	high
GSM781402	9.63417	0	6.18041	7.37734	7.17487	4.60835	8.97456	11.3271	0.0199921	low
GSM781403	9.93833	0	6.87406	5.28772	6.89848	5.50927	8.52566	9.56216	0.238705	low
GSM781404	9.83167	0	7.28537	8.84709	6.66613	5.59715	8.9951	10.5243	0.140856	low
GSM781405	1.895	0	6.30522	8.75469	6.80967	4.69515	8.17175	10.0219	0.0539779	low
GSM781406	6.2125	0	6.7929	8.30845	6.91155	5.88886	8.92839	11.1418	0.109105	low
GSM781407	5.61833	0	6.165	8.40936	6.98292	5.73958	6.3776	9.26686	0.343507	high
GSM781408	9.56333	0	7.78797	7.51241	8.03726	6.45822	7.39167	7.22948	1.14148	high
GSM781409	9.16083	0	7.01797	6.24804	7.45482	6.46352	8.14249	9.68136	0.435074	high
GSM781410	2.3625	1	6.79394	8.0908	7.42504	6.06645	6.55889	7.50963	0.84596	high
GSM781411	7.47667	0	7.25046	8.67414	7.26033	4.61238	6.36203	4.48716	0.828138	high
GSM781412	7.14333	0	5.80283	7.12017	6.86744	4.70404	8.11746	9.37889	0.0636455	low
GSM781413	2.92417	1	7.19279	7.36561	6.81378	5.99639	6.24461	4.64921	4.92205	high
GSM781414	1.28417	0	6.96601	5.76334	7.42284	6.601	7.85869	6.08662	2.01579	high
GSM781415	2.00417	1	6.11411	5.04656	7.61369	5.60658	5.1891	4.8023	2.19566	high
GSM781416	5.30333	0	6.86172	8.28503	7.22073	6.29724	9.01732	10.124	0.185313	low
GSM781417	6.1575	0	7.96183	8.7222	7.93391	5.59757	8.78847	10.6463	0.0879514	low
GSM781418	9.295	0	5.89475	5.40958	8.0534	5.42777	7.25941	5.81738	0.352792	high
GSM781419	2.55167	0	6.35923	9.14841	7.48591	6.1766	8.39601	9.99926	0.126998	low
GSM781420	4.27667	0	6.40431	5.17606	6.98354	6.12191	7.79553	12.2602	0.17379	low
GSM781421	2.13	1	6.57672	7.85239	8.0493	5.47494	7.51385	5.52498	0.380801	high
GSM781423	9.16667	0	7.09911	5.40481	6.63812	6.42917	10.2879	11.6989	0.18122	low
GSM781424	8.71417	0	7.13357	7.32368	7.1702	5.35509	8.0151	7.03152	0.435086	high
GSM781425	8.345	0	6.69772	8.96814	7.57658	5.47136	8.11169	7.66376	0.183124	low
GSM781426	7.46583	0	7.59933	7.50183	8.06431	5.55813	8.23064	9.95904	0.119409	low
GSM781427	5.54167	1	4.71449	5.80568	6.66338	5.07174	6.68251	11.6363	0.0588707	low
GSM781428	5.19083	0	6.85636	5.61843	6.76277	5.71703	7.77996	8.22045	0.651321	high
GSM781429	8.46	0	5.8862	6.43307	7.38554	5.72017	9.12279	12.8791	0.0272841	low
GSM781430	4.4625	0	6.30815	6.85322	7.30156	6.23201	8.24334	12.0115	0.107377	low
GSM781433	8.94167	0	6.80459	5.43705	7.28185	5.78591	10.2942	12.8377	0.0360114	low
GSM781434	4.67083	0	8.14214	6.43864	6.91899	6.15875	6.89247	5.46254	5.74571	high
GSM781435	3.27167	1	7.39319	7.68947	7.04421	6.48332	6.73592	5.24369	4.77206	high
GSM781436	6.42333	0	6.15061	8.13826	7.25774	5.11152	6.55832	6.89204	0.33217	high
GSM781437	8.93667	0	6.25555	6.58268	7.28424	6.48408	7.63552	6.48884	1.17753	high
GSM781438	8.56167	0	6.72447	9.68413	7.33033	6.18835	8.45753	8.95752	0.224096	low
GSM781439	7.69917	0	5.26545	7.12826	7.13596	5.13209	7.30021	9.47708	0.0815777	low
GSM781440	6.13583	0	7.19454	6.38823	7.5449	6.49398	8.2265	8.00679	0.774406	high
GSM781441	8.12833	0	5.03336	6.45585	8.47438	5.78619	6.66193	4.76475	0.380071	high
GSM781442	4.28167	0	5.57573	7.17385	6.83773	5.63669	7.75196	8.53702	0.218592	low
GSM781443	7.86	0	6.58261	5.21079	6.70923	6.29372	7.45511	6.00161	2.62984	high
GSM781444	5.0375	0	6.36083	7.15788	7.16467	5.51096	7.62419	11.1145	0.101448	low
GSM781445	4.2875	0	7.71864	9.04575	8.61724	7.63732	6.23221	6.85277	3.43344	high
GSM781446	5.73	0	7.51013	9.59217	7.57452	6.21625	9.04403	10.5318	0.135883	low
GSM781447	7.80583	0	6.70568	6.21952	7.50231	5.63768	8.89066	10.6992	0.0843321	low
GSM781448	8.35583	0	6.08592	9.07811	6.228	5.58109	7.55271	8.68498	0.330645	high
GSM781450	8.13667	0	6.62232	5.98605	7.36885	6.46136	8.4147	12.0962	0.152737	low
GSM781451	5.065	0	6.73736	6.43482	7.40958	6.30703	8.76548	12.9966	0.0816066	low
GSM781452	1.45417	1	6.31684	5.39526	7.21414	6.59264	7.82513	10.7435	0.359283	high
GSM781453	8.30083	0	6.39933	8.59564	7.96435	6.04665	8.11494	10.3132	0.0888712	low
GSM781454	7.83833	0	7.25078	7.78768	7.06785	5.88733	9.01996	9.33148	0.236801	low
GSM781455	6.335	1	7.33411	8.34113	7.85394	5.17828	8.01293	11.0621	0.0560786	low
GSM781457	4.44667	1	7.13269	7.51439	7.27712	5.46819	8.27978	7.39569	0.34836	high
GSM781459	7.11	0	6.75892	7.05875	7.44804	6.04044	6.75818	6.71156	1.10501	high
GSM781460	3.075	1	6.29164	5.93078	7.61776	5.93518	7.56907	7.1358	0.502541	high
GSM781461	3.87667	0	6.35173	10.1729	7.36191	5.2774	7.14544	9.33657	0.105427	low
GSM781462	4.07667	0	6.03716	5.94157	7.28391	6.67267	8.11132	12.5105	0.145158	low
GSM781463	7.95083	0	6.85976	6.60158	7.18192	6.96966	8.7109	9.51056	0.634499	high
GSM781464	8.01333	0	6.74724	5.60698	7.2271	6.42511	7.21729	10.0723	0.592408	high
GSM781465	7.47417	0	6.81938	5.6511	7.29165	6.34657	6.40621	9.58816	0.889277	high
GSM781467	2.34083	1	7.01184	8.64378	6.6312	5.76126	7.48232	5.72178	1.43633	high
GSM781468	3.75667	0	6.34697	7.01471	7.55718	6.16041	6.66716	11.2773	0.204585	low
GSM781469	0.4575	0	7.3841	5.34672	7.4986	5.5897	10.7758	12.5105	0.032149	low
GSM781470	5.65667	0	6.51608	6.60631	7.52776	5.81173	9.21089	12.3099	0.04282	low
GSM781471	6.7075	0	6.74969	5.37228	6.67966	6.00209	8.38243	10.1193	0.363779	high
GSM781472	5.5825	0	6.30883	10.7356	6.3157	5.93291	8.03848	10.7592	0.159637	low
GSM781474	6.99833	0	6.88198	6.47888	6.70165	6.65296	8.11607	9.90314	0.746891	high
GSM781475	5.16917	0	6.65842	5.2895	6.70717	6.2725	8.91943	11.9691	0.19115	low
GSM781476	4.49833	0	6.46053	10.4247	7.11041	6.52	6.92091	5.90128	1.51006	high
GSM781478	3.92917	0	6.52435	6.23373	7.2391	6.36672	7.3833	11.6467	0.249031	low
GSM781479	4.865	0	6.19256	6.22229	7.09735	6.20103	7.47136	12.1009	0.163222	low
GSM781480	4.5725	0	5.76798	10.403	6.66509	6.01228	5.71703	4.88473	2.03891	high
GSM781481	1.32	1	5.96966	6.09048	8.09192	6.56413	7.04289	11.4146	0.158648	low
GSM781482	4.07917	0	7.18802	5.55617	6.87159	5.91213	7.96976	11.8234	0.236441	low
GSM781483	3.64167	1	6.87752	7.45713	7.59564	6.02314	7.78846	6.495	0.700413	high
GSM781484	4.25167	0	7.23993	7.34019	7.03713	5.81977	7.7744	10.4226	0.273578	low
GSM781485	5.51417	0	6.33229	6.42752	7.89923	6.00125	8.41698	11.8891	0.0590183	low
GSM781486	4.3125	0	7.06387	6.5699	7.77804	6.70121	8.75623	11.6155	0.172944	low
GSM781487	0	1	6.29732	6.49813	7.77546	6.95592	6.6997	13.1377	0.207069	low
GSM781488	0.955833	1	7.10975	5.34344	6.92013	6.47528	8.49736	11.1063	0.400836	high
GSM781489	4.96083	0	7.88818	6.49594	7.65003	6.59296	8.58971	5.29044	2.43416	high
GSM781490	1.11667	1	6.75958	5.22981	6.75443	6.60243	9.40003	8.00588	0.858359	high
GSM781491	4.92833	0	5.72261	7.55956	7.48205	5.64485	6.94453	13.2468	0.040291	low
GSM781492	1.88667	0	6.48313	7.63377	6.83154	7.16808	6.41266	6.30703	5.35815	high
GSM781493	4.9825	0	6.78525	6.55354	7.71218	5.71772	7.28211	8.79395	0.289652	low
GSM781494	4.88667	0	6.94544	7.86554	6.41331	5.71494	7.34536	7.62472	0.944751	high
GSM781495	4.78583	0	5.53918	5.59738	6.65189	6.13507	9.1316	9.76583	0.182162	low
GSM781496	4.75583	0	6.23108	8.25701	7.17986	5.78765	7.2587	10.1321	0.17229	low
GSM781497	4.55833	0	6.38765	6.81089	6.81774	6.05799	6.98597	8.69526	0.687769	high
GSM781498	4.7775	0	5.88992	5.88527	7.17903	6.0485	7.2354	11.913	0.139633	low
GSM781499	3.57833	0	4.5799	9.69344	7.72441	5.61989	7.34504	7.90105	0.0732132	low
GSM781500	2.95167	0	5.53245	8.58062	6.69268	4.87833	7.93945	8.00853	0.104759	low
GSM781501	2.5625	0	6.09489	4.62915	5.91767	5.18839	6.53009	8.29597	0.874895	high
GSM781503	3.41167	0	6.84695	5.49506	6.08368	5.20112	8.1453	10.5847	0.246601	low
GSM781504	2.97917	0	4.9823	5.15878	6.90348	5.10383	8.28445	10.6932	0.0461564	low
GSM781506	2.36583	0	6.48521	6.48733	7.64152	5.82536	8.36139	11.7323	0.0689838	low
GSM781507	2.73	0	5.36761	8.93661	6.39104	4.63407	7.31398	8.20898	0.107705	low
GSM781508	2.68833	0	6.18967	8.46629	7.12624	5.21208	8.53241	10.115	0.0584485	low
GSM781509	2.72167	0	5.14598	6.13879	6.64196	5.12895	7.43488	9.59472	0.111545	low
GSM781510	0	1	8.85478	8.55506	6.76892	6.0556	7.47159	5.10269	5.6419	high
GSM781511	1.63417	0	7.89005	7.33008	7.49036	5.31428	7.18498	9.24438	0.326167	high
GSM781514	1.61667	1	6.04811	4.56019	5.66763	4.96763	11.6074	3.91734	0.465953	high
GSM781516	0.684167	0	5.2462	5.4527	7.12983	5.02429	8.01962	8.61952	0.0909972	low
GSM781519	0.833333	0	5.22448	5.5453	6.58974	5.69747	7.07998	11.1594	0.152887	low
GSM781522	2.13333	0	6.22265	5.33263	7.3146	5.35669	7.90711	9.80292	0.129855	low
GSM781529	0.594167	0	7.97565	8.96935	7.68421	5.19664	7.18389	5.88541	0.67466	high
GSM781530	0.613333	0	8.11132	6.84316	7.01019	6.14916	7.41559	8.15322	1.61012	high
GSM781534	0.709167	0	8.47466	9.21939	7.0549	5.73009	7.83136	9.79147	0.444041	high
GSM781536	18.5242	0	6.91097	8.81779	6.94697	5.84831	7.2666	6.07654	1.12647	high
GSM781537	1.725	0	6.80959	5.41166	6.57784	5.84175	7.43531	9.08113	0.718927	high
GSM781538	9.48083	1	6.41209	5.80963	7.80211	5.65194	8.42184	9.92969	0.099084	low
GSM781539	14.2858	1	7.1365	5.71783	6.98543	5.54391	8.85064	11.6817	0.106953	low
GSM781540	2.735	1	8.36019	5.60833	7.72289	6.13858	9.37758	8.54191	0.511887	high
GSM781541	2.33833	1	7.36592	9.24176	7.34595	5.45013	8.44766	11.2074	0.0747201	low
GSM781542	7.66083	1	5.96262	6.28236	7.7316	5.19583	7.38582	11.8605	0.0393835	low
GSM781543	0.5175	1	6.55405	5.82166	6.93069	6.61077	8.10415	8.85223	0.809336	high
GSM781544	3.12667	1	6.47044	7.17684	6.97935	5.87946	6.95543	8.17637	0.621952	high
GSM781545	8.9525	1	7.09995	5.88978	7.11797	5.2748	6.93252	8.78523	0.423187	high
GSM781546	5.01833	1	7.4215	9.90395	6.68788	5.2645	7.68597	6.52725	0.625758	high
GSM781547	2.10833	1	6.95585	7.20728	7.58332	5.73255	8.19452	9.75675	0.15995	low
GSM781548	6.6175	1	6.77496	6.34598	6.82285	5.51457	7.79234	8.6508	0.384641	high
GSM781549	6.33	1	7.45689	7.25612	7.88008	5.87885	7.54443	10.226	0.214346	low
GSM781550	2.6775	1	8.4955	7.7581	7.76829	6.54573	8.71896	9.53502	0.554333	high
GSM781551	2.5025	1	6.12513	4.57614	6.67204	5.17763	7.9073	8.53495	0.275983	low
GSM781552	4.23833	1	6.22332	6.99643	7.44071	5.62983	8.03757	9.90971	0.113924	low
GSM781553	3.55083	0	9.37361	9.81209	7.58516	5.34661	5.95495	8.07094	1.20575	high
GSM781554	7.4275	0	6.40541	7.64492	6.96208	5.77948	7.04923	7.52679	0.624216	high
GSM781555	1.035	1	4.55279	8.02139	6.26755	4.68513	4.25555	4.32416	1.19282	high
GSM781556	3.3925	1	7.29244	8.35454	7.35611	5.71198	7.74601	8.79647	0.312994	high
GSM781557	2.535	1	6.2561	5.74763	6.9516	5.65519	8.60529	10.555	0.125073	low
GSM781558	1.88083	1	6.84252	4.51459	6.54522	5.83301	8.43204	8.13722	0.76701	high
GSM781559	2.28333	1	7.36311	7.4519	7.3359	5.91882	7.41022	4.9289	1.94048	high
GSM781560	7.76417	0	6.40577	5.58776	7.36115	6.3688	8.53536	9.72581	0.282627	low
GSM781561	1.47583	1	6.20049	4.72045	7.71973	5.12378	6.35039	6.27366	0.52665	high
GSM781562	0.279167	1	7.20337	5.13556	8.00227	5.83798	7.13285	9.79846	0.300034	low
GSM781563	3.00333	1	6.66863	5.01811	7.07411	5.97272	8.02678	6.63556	1.02436	high
GSM781564	5.19667	1	6.8667	5.18549	7.25398	6.25453	8.03171	8.65638	0.644648	high
GSM781565	4.1175	0	6.55233	4.73357	7.05211	5.39497	6.7492	9.10049	0.422263	high
GSM781566	4.55833	0	7.60777	4.9692	7.3819	6.27495	7.81554	9.44416	0.757703	high
GSM781567	1.17167	0	7.55711	6.1989	7.52941	5.78301	9.33405	11.769	0.085936	low
GSM781568	4.53917	0	6.61548	5.60879	7.30559	6.19969	7.58876	11.4045	0.22996	low
GSM781569	4.59667	0	5.93291	5.38083	7.89795	4.91193	9.14576	10.7285	0.0212321	low
GSM781570	3.485	0	6.65212	6.66896	6.51369	4.69196	7.31434	12.1419	0.0715193	low
GSM781571	2.935	0	5.46138	5.83124	7.28086	5.65394	9.67574	12.1799	0.0242303	low
GSM781572	3.12667	0	5.73376	5.7913	7.1886	5.49603	7.32603	12.8705	0.052799	low
GSM781573	3.14583	0	6.94754	6.21885	7.92727	6.47933	7.71393	11.1776	0.22025	low
GSM781574	2.97083	0	5.86575	5.44297	6.8852	6.59377	6.71525	10.8796	0.53371	high
GSM781575	2.565	0	5.72066	4.32008	7.66887	4.24657	6.24771	4.46431	0.37138	high
GSM781576	2.19	0	6.56038	6.00545	7.28981	5.90416	7.80869	11.4028	0.147473	low
GSM781577	2.26167	0	7.05561	6.34339	7.45357	6.36578	9.52087	9.83595	0.21587	low
GSM781578	1.16917	1	6.47797	5.10016	6.67999	4.7829	6.87636	7.26601	0.492447	high
GSM781580	0.615833	0	5.35627	5.52838	6.72683	7.39901	7.66059	4.69827	5.52263	high
GSM781581	0.675833	0	6.21896	5.15785	7.44273	5.99136	6.58591	7.50183	0.841291	high
GSM781582	0.645833	0	6.34463	5.66133	7.17313	4.91262	7.8794	12.4065	0.0395931	low
GSM781583	1	1	6.60901	5.55891	6.79966	6.02255	7.2587	13.0067	0.182911	low
GSM781584	0.955833	0	7.19841	4.95379	6.59968	5.97218	7.08559	9.03132	1.22298	high
GSM781585	0.640833	0	6.2467	6.75477	7.36891	5.98612	7.83226	12.5132	0.0789975	low
