# Supplementary material for: Identification of stromal cell proportion-related genes in the breast cancer tumor microenvironment using CorDelSFS feature selection: implications for tumor progression and prognosis
Source: Front Genet. 2023 Jul 27;14:1165648. doi: 10.3389/fgene.2023.1165648 (PMC10421750; doi:10.3389/fgene.2023.1165648)
Supplement: Supplementary file 5 [file Table4.XLSX]

## Sheet: Sheet1
id	futime	fustat	COX7A1	SUSD3	TNFRSF14	ROBO3	FBLN5	IGKV1D-39	riskScore	Risk
TCGA-A2-A0CY-01A	4.58356	0	3.35078	2.19441	2.83477	1.8722	1.93973	0.856331	8.2328	high
TCGA-B6-A40B-01A	8.63562	0	3.24855	4.66202	3.41964	1.37123	3.36982	1.09534	1.19418	high
TCGA-AO-A0J8-01A	1.86301	0	2.71182	7.98488	3.39133	1.1722	2.91056	0.886192	0.637609	low
TCGA-E2-A14N-01A	3.92877	0	1.86792	2.5658	2.40593	0.944588	3.92068	0.856335	0.893421	low
TCGA-BH-A0BZ-01A	6.17808	0	3.44577	3.44122	3.26903	1.39497	3.98992	1.08739	1.3731	high
TCGA-AC-A2FM-01A	2.16986	1	4.49749	7.12605	2.96515	1.06277	3.20158	0.856331	1.94771	high
TCGA-A8-A0AB-01A	1.41918	0	2.14356	5.80895	2.36134	0.953492	2.62269	0.856327	1.18835	high
TCGA-A2-A0EN-01A	11.2	0	3.45717	7.2993	3.15798	1.25247	4.31548	0.856328	0.742588	low
TCGA-A7-A5ZW-01A	0.893151	0	3.5049	7.92328	3.28823	1.36775	3.9288	0.947314	0.812817	low
TCGA-AO-A0J5-01A	2.16986	1	3.37373	1.5104	2.83969	1.29738	4.30634	0.924434	1.94133	high
TCGA-GM-A2DA-01A	18.063	1	4.1741	6.95958	4.46466	1.75953	4.55202	0.985315	0.644318	low
TCGA-BH-A0EA-01A	2.71507	1	4.3059	5.02649	3.03972	1.37201	4.48605	0.856333	1.76313	high
TCGA-A8-A095-01A	3.49863	0	2.3997	6.3524	2.72899	1.05973	3.19711	0.85633	0.858303	low
TCGA-AC-A23G-01A	6.1589	0	4.70194	7.00591	3.30382	1.93352	4.57394	0.856337	2.30674	high
TCGA-BH-A0DE-01A	6.49863	0	3.54191	3.84952	2.92663	1.25566	3.62198	0.856331	1.90551	high
TCGA-GM-A2DM-01A	8.83836	0	3.07311	4.99218	3.34273	1.21697	1.79028	0.856335	1.95944	high
TCGA-B6-A0I8-01A	2.05205	1	2.32393	4.53414	2.61815	1.02882	3.00038	0.85633	1.18972	high
TCGA-AO-A0J7-01A	1.69315	0	2.08505	6.56618	2.55483	1.07201	2.45212	0.974702	1.05384	high
TCGA-A7-A3RF-01A	1.11781	0	2.8222	2.49388	3.63022	1.20112	1.55865	0.856332	2.11755	high
TCGA-A2-A0YM-01A	2.64384	0	1.86099	3.57378	2.4779	1.01832	2.38384	0.894069	1.47105	high
TCGA-AR-A0TR-01A	0.438356	1	3.6385	5.66298	3.52715	1.05612	3.13858	1.08026	0.968217	low
TCGA-S3-AA17-01A	1.16164	0	1.96815	3.94341	3.96932	1.1811	2.76637	2.18963	0.338812	low
TCGA-BH-A0HA-01A	4.4137	0	3.66577	4.24194	3.51455	1.24319	4.3511	1.00855	0.894353	low
TCGA-E2-A1IO-01A	5.08219	0	2.69127	6.25608	3.41937	1.28129	4.36725	1.14061	0.436932	low
TCGA-BH-A0HQ-01A	3.07123	0	2.69635	7.60198	3.20343	1.31412	3.30382	0.856332	0.748113	low
TCGA-D8-A27K-01A	4.00274	0	2.91807	7.16567	3.11539	1.14551	3.24802	1.7041	0.614639	low
TCGA-E2-A10F-01A	2.40548	0	2.88788	4.90505	3.28823	1.28323	3.99637	0.856331	0.811953	low
TCGA-B6-A0RM-01A	6.50137	1	4.26796	7.90518	2.95133	1.3024	2.38101	0.856332	2.77701	high
TCGA-AC-A6IW-01A	1.13151	0	1.72745	4.28766	3.70193	1.3182	2.73626	0.856329	0.627012	low
TCGA-E2-A574-01A	3.23014	0	2.58298	3.16111	2.95588	0.961534	2.33207	0.856334	1.58479	high
TCGA-E2-A14Z-01A	1.54247	1	2.48636	5.34461	3.63329	1.29122	3.58669	0.856332	0.583776	low
TCGA-AR-A24S-01A	8.15342	0	2.53894	4.02641	2.53774	1.36578	3.76888	0.856328	1.52184	high
TCGA-BH-A1FU-01A	4.62466	1	3.07639	2.47202	2.14107	1.30417	4.06033	0.950765	2.628	high
TCGA-BH-A0HO-01A	0.208219	0	4.47192	5.62138	3.17323	1.11783	2.49982	0.907668	2.7954	high
TCGA-E9-A1RA-01A	3.75068	0	2.78463	6.34141	3.63759	1.12397	2.91705	0.894964	0.657051	low
TCGA-D8-A1XT-01A	1.3863	0	2.98314	1.80187	2.51824	1.24926	3.08881	0.883816	3.03341	high
TCGA-EW-A2FW-01A	1.8411	0	2.7986	2.80428	2.5527	1.05159	2.95638	0.856333	2.07754	high
TCGA-C8-A26Z-01A	1.28767	0	2.30704	5.76551	2.82938	1.0078	2.91506	0.961999	0.848152	low
TCGA-A7-A13E-01A	1.68219	1	2.53726	2.40016	2.50572	0.970448	3.04489	1.0326	1.66059	high
TCGA-BH-A0B7-01A	7.01096	0	3.02361	2.44718	2.96361	1.16397	3.94803	1.0927	1.26267	high
TCGA-D8-A27R-01A	0.841096	0	3.01594	5.45091	2.72344	1.1432	3.75552	0.957245	1.11235	high
TCGA-A8-A0A2-01A	1.5863	0	2.18963	6.24769	3.39077	1.0856	3.24507	2.10053	0.32446	low
TCGA-A1-A0SB-01A	0.709589	0	2.76418	1.3973	2.43027	2.02407	4.49851	0.891523	3.60719	high
TCGA-E9-A3QA-01A	2.51507	0	2.21247	3.92139	4.12336	1.83358	2.98314	1.4021	0.779534	low
TCGA-BH-A1ET-01A	6.90411	1	2.13319	6.84299	2.69077	1.05139	3.6742	0.977008	0.564489	low
TCGA-OL-A5D6-01A	3.02466	1	3.31885	1.75491	2.85985	1.38913	3.93664	0.856331	2.34309	high
TCGA-E2-A56Z-01A	0.690411	0	2.93363	2.59776	3.8948	1.10087	2.35789	0.856333	1.20699	high
TCGA-AN-A0XT-01A	0.0273973	0	3.20824	5.40769	2.84017	1.1457	3.9452	1.03361	1.03004	high
TCGA-E9-A1RG-01A	1.7726	0	3.59851	4.70308	3.40812	1.20204	2.66153	1.11187	1.61633	high
TCGA-B6-A0RP-01A	8.56438	1	3.85322	5.49931	3.13567	1.24403	3.255	0.925137	1.74873	high
TCGA-A2-A4S2-01A	1.76164	0	5.20795	8.4192	4.28378	1.40773	3.36731	0.856332	1.23987	high
TCGA-AO-A0JG-01A	2.1863	0	2.43002	2.53371	2.97325	1.20438	3.97115	0.91927	0.997356	high
TCGA-BH-A1FG-01A	1.58082	1	2.5078	8.52087	2.94421	1.07949	2.71568	0.97673	0.700061	low
TCGA-E9-A2JT-01A	0.789041	0	3.09685	4.91305	4.45694	1.48118	4.50103	1.7397	0.292929	low
TCGA-D8-A1XO-01A	4.60822	0	3.53924	6.87318	2.8318	1.14005	3.92777	0.999181	1.02793	high
TCGA-AR-A24W-01A	4.24658	0	3.73869	5.55101	2.3962	1.37072	4.84681	1.14909	1.49752	high
TCGA-AN-A0XU-01A	0.0273973	0	1.59365	1.7862	2.41105	2.19057	7.45827	1.21476	0.597945	low
TCGA-BH-A0B1-01A	3.14521	0	2.37986	5.5138	2.54725	1.16234	3.61191	0.856333	1.00332	high
TCGA-BH-A0B0-01A	6.7863	0	3.83845	4.76896	3.90654	1.09407	4.12917	1.75009	0.511596	low
TCGA-LD-A74U-01A	1.10137	0	4.00327	5.32429	4.4133	1.81397	4.71226	0.876826	0.776224	low
TCGA-GM-A3XL-01A	5.77534	0	1.97291	3.5134	3.64469	1.09845	2.5287	3.8948	0.255959	low
TCGA-BH-A18M-01A	6.04658	1	2.77056	6.53987	2.65647	1.22321	4.35201	0.930899	0.760882	low
TCGA-A2-A0CS-01A	6.43288	1	5.22622	7.14796	2.8454	1.12035	4.13035	0.856339	2.22705	high
TCGA-V7-A7HQ-01A	5.56986	0	4.76896	8.01301	4.12764	1.47407	3.00622	0.856332	1.43487	high
TCGA-AR-A250-01A	7.41644	0	3.05998	4.45073	2.56771	1.3078	3.18786	0.917251	2.1651	high
TCGA-AC-A3EH-01A	0.539726	1	3.02131	5.56829	3.13513	1.22987	3.65891	0.856334	0.966302	low
TCGA-E2-A15I-01A	4.63562	0	3.08572	4.07581	3.89685	1.16868	3.04947	0.903465	0.851454	low
TCGA-A7-A6VW-01A	0.780822	0	2.72344	2.50875	3.18814	1.03328	4.11057	1.11095	0.752401	low
TCGA-A2-A3XT-01A	7.58904	0	2.21112	3.31474	3.77119	1.3196	2.57814	1.15648	0.840316	low
TCGA-E2-A2P5-01A	2.24932	1	3.28006	6.11737	3.20343	1.53952	3.43322	0.856333	1.44955	high
TCGA-E9-A1N6-01A	1.85753	1	2.7249	4.90167	2.22991	1.20914	3.36872	0.856332	1.87077	high
TCGA-AO-A03T-01A	5.81918	0	3.65615	5.75728	3.50058	1.31275	3.70605	0.856333	1.07919	high
TCGA-LL-A8F5-01A	1.63288	0	3.02513	2.54796	3.47882	0.938044	2.89063	2.02193	0.785605	low
TCGA-C8-A3M8-01A	1.07945	0	3.07235	4.71923	3.21567	1.23872	2.95911	0.856328	1.40658	high
TCGA-A2-A04Y-01A	3.01096	0	2.6111	6.15321	4.22935	1.10228	3.35779	0.911192	0.332335	low
TCGA-E2-A1BC-01A	1.3726	0	3.07437	5.56829	2.39923	1.07657	4.44354	1.19743	0.922811	low
TCGA-A2-A3XW-01A	4.69041	0	4.48804	5.12079	3.98705	1.56644	3.97725	0.856335	1.47205	high
TCGA-AO-A03V-01A	3.70137	0	2.54655	7.16102	3.14775	1.04307	3.2138	1.11213	0.557821	low
TCGA-AC-A3YJ-01A	2.06575	0	5.20276	7.22623	4.20428	1.32014	2.1106	0.925284	2.28796	high
TCGA-E2-A1LA-01A	2.04932	0	3.74478	6.45009	3.52334	1.22612	3.60372	3.41824	0.406424	low
TCGA-BH-A0W3-01A	1.99452	0	1.55998	5.52612	3.44723	1.13123	2.35906	0.856335	0.567722	low
TCGA-B6-A0IE-01A	5.46027	1	5.55443	7.14364	3.27681	1.18337	4.28465	3.31391	0.844903	low
TCGA-D8-A1XK-01A	1.20822	0	1.30002	1.72874	2.47623	2.02255	4.26753	1.04361	1.6355	high
TCGA-A8-A0A4-01A	1.08493	0	3.09894	7.59507	3.20771	1.22175	4.90904	0.896139	0.431273	low
TCGA-AR-A24O-01A	9.88219	0	3.29011	5.65299	2.67515	1.20153	5.35138	1.00572	0.701133	low
TCGA-A7-A3J1-01A	0.939726	0	4.17609	6.67734	4.0242	1.38974	4.43777	0.996231	0.663284	low
TCGA-AN-A0AT-01A	0.0273973	0	2.12866	2.18847	2.53941	1.20554	3.90585	1.28391	1.09569	high
TCGA-BH-A18I-01A	2.99452	0	2.6253	6.30446	3.38712	1.32617	3.75326	0.936056	0.61706	low
TCGA-B6-A0X5-01A	5.74521	1	2.0657	4.75098	2.70697	0.99419	2.10187	0.856336	1.32678	high
TCGA-AR-A0TS-01A	7.00822	0	2.19146	3.43322	3.14905	1.43888	3.74447	1.56742	0.765026	low
TCGA-BH-A0B3-01A	3.29589	0	3.95682	2.40294	3.09999	0.994945	3.7419	2.63973	1.01969	high
TCGA-A8-A09N-01A	0.0849315	0	2.06527	5.68571	3.1459	0.982539	3.01927	0.856336	0.588841	low
TCGA-C8-A1HL-01A	0.868493	0	2.75239	3.07768	2.78908	1.04701	3.66892	0.994387	1.18019	high
TCGA-E2-A1L8-01A	6.13699	0	3.1711	4.74324	2.63395	1.01125	3.66234	0.874873	1.32316	high
TCGA-EW-A6SB-01A	2.08219	0	1.87362	3.82029	3.98049	1.54425	4.50249	1.0435	0.33689	low
TCGA-BH-A8FY-01A	0.808219	1	6.24565	6.65732	4.4133	1.29925	2.6949	0.911992	2.83575	high
TCGA-AC-A62Y-01A	1.45205	0	3.10806	4.15373	4.01095	1.36554	2.88018	0.856332	1.03735	high
TCGA-AR-A1AK-01A	8.65479	0	2.679	6.66572	3.31694	1.3413	4.39788	0.916745	0.499028	low
TCGA-C8-A12P-01A	0.980822	0	2.30033	2.17277	2.21156	1.11463	3.34798	1.40883	1.65926	high
TCGA-AN-A0XW-01A	0.465753	0	2.92612	6.11186	3.08677	1.37368	4.49295	1.02536	0.684192	low
TCGA-E2-A14Q-01A	3.1863	0	2.75532	6.72779	3.55053	1.22771	3.69685	0.926515	0.520223	low
TCGA-BH-A0BJ-01A	1.80822	0	3.25634	6.53987	3.31858	1.31528	3.96217	2.10522	0.530243	low
TCGA-OL-A5RV-01A	2.90959	0	2.19308	7.58229	3.86441	1.68514	3.82364	1.78406	0.30861	low
TCGA-B6-A1KN-01A	11.5973	0	2.0817	4.92312	2.19601	1.18907	3.26391	0.875166	1.39328	high
TCGA-A7-A13D-01A	2.64384	0	2.94778	1.60073	2.45542	1.00239	1.68404	0.856314	4.50103	high
TCGA-E9-A1N8-01A	2.84658	0	1.57032	1.85193	2.66615	1.71493	4.06107	0.900307	1.37603	high
TCGA-GM-A3NW-01A	9.20822	0	2.86359	4.26623	3.63511	1.3265	3.49564	0.887559	0.867067	low
TCGA-E9-A1RI-01A	3.96986	0	2.76761	6.99777	2.5437	1.32443	4.00623	1.56725	0.790644	low
TCGA-AR-A5QP-01A	3.24658	0	3.35698	8.26711	3.54221	1.39927	3.93736	1.21417	0.566077	low
TCGA-BH-A1FL-01A	4.58356	1	2.39478	7.19786	3.80871	1.10257	3.40114	0.914091	0.340663	low
TCGA-C8-A1HK-01A	1.00274	0	1.83683	1.79086	2.22259	0.967187	2.69781	1.20103	1.65289	high
TCGA-A8-A07S-01A	0.665753	0	2.29126	7.17947	2.99683	1.1144	3.04281	0.856332	0.678786	low
TCGA-AR-A1AT-01A	3.48493	1	3.80937	5.60466	3.05154	1.14487	2.81581	1.09047	1.83575	high
TCGA-OL-A66J-01A	5.46849	0	4.28077	5.93944	3.52656	1.30746	4.1953	0.897837	1.14844	high
TCGA-D8-A27V-01A	1.04384	0	3.28116	6.90848	2.56866	1.24423	5.03533	0.874474	0.790022	low
TCGA-BH-A0W7-01A	3.73425	0	2.86059	4.77438	3.25606	1.23407	3.96609	1.43015	0.661117	low
TCGA-E2-A1BD-01A	3.10411	0	3.14905	9.46533	3.29368	1.30258	3.79294	0.877866	0.559276	low
TCGA-D8-A13Z-01A	1.73973	0	2.58726	1.87259	2.40801	1.35302	2.95335	1.0342	2.93472	high
TCGA-A2-A04R-01A	10.1616	0	2.55939	4.95327	2.27099	1.03353	2.84167	1.02212	1.63878	high
TCGA-AN-A0XO-01A	1.0274	0	3.17747	5.80895	3.07845	1.24442	3.12581	0.889472	1.3153	high
TCGA-A2-A1G0-01A	1.68767	0	2.27374	6.99025	2.92913	1.12507	4.45936	1.40828	0.339733	low
TCGA-BH-A1EO-01A	7.66575	1	2.52111	5.22795	2.55223	1.22664	4.23066	0.856339	0.923517	low
TCGA-BH-A0HU-01A	1.07397	0	2.46669	6.7524	2.81975	1.13303	2.66927	0.994254	1.00521	high
TCGA-OL-A5D8-01A	2.66575	0	2.38031	6.24769	3.88546	1.02495	2.37679	0.856329	0.521488	low
TCGA-AR-A2LJ-01A	7.21096	0	4.25865	7.56929	4.1953	1.7638	3.88141	1.28702	0.891775	low
TCGA-EW-A1IW-01A	1.01644	0	3.06411	2.3114	2.36537	1.26072	3.60555	0.87436	2.70359	high
TCGA-AC-A3QP-01A	1.84932	0	4.51598	6.64318	3.66047	1.66068	3.79458	2.62918	0.989059	high
TCGA-EW-A1P0-01A	3.4274	0	2.06988	7.7377	3.35049	1.03037	2.71908	0.856333	0.463096	low
TCGA-A2-A0CP-01A	7.70685	0	4.27691	4.94086	3.35669	1.60851	4.66034	1.13969	1.49844	high
TCGA-D8-A1XQ-01A	1.36712	0	2.31438	4.11362	3.22228	1.30851	5.51602	5.05932	0.0922949	low
TCGA-E2-A1LE-01A	2.40822	1	4.14584	2.70288	3.24612	1.39724	4.71283	0.856331	1.78243	high
TCGA-E9-A1NE-01A	2.98082	0	2.10902	4.71458	3.10103	1.19775	4.05204	0.919379	0.558445	low
TCGA-BH-A1F8-01A	0.00273973	1	2.05905	3.32353	1.95278	0.936088	3.2093	0.976376	1.55537	high
TCGA-BH-A0C0-01A	3.47945	0	2.04297	5.88408	3.5251	1.09458	2.50078	1.44418	0.491045	low
TCGA-A2-A3XU-01A	2.49863	1	2.28781	2.11174	2.93414	1.21878	1.60154	1.05982	2.55376	high
TCGA-A2-A0CX-01A	4.73425	0	3.25121	2.77255	2.23708	1.3987	3.78835	0.971741	3.14403	high
TCGA-A8-A091-01A	2.75068	0	2.33207	6.10647	3.45548	1.01653	2.71765	0.947537	0.584401	low
TCGA-B6-A0WV-01A	6.62192	1	2.16462	6.17208	2.2908	0.984703	2.22213	0.856335	1.45949	high
TCGA-E2-A15M-01A	0.920548	1	2.82318	5.01407	2.57911	1.13955	4.83715	2.15441	0.502585	low
TCGA-A7-A5ZV-01A	1.00822	0	1.46965	2.21524	3.0844	1.88658	1.1939	0.856335	3.58987	high
TCGA-BH-A0EB-01A	2.0411	0	3.04411	5.37462	2.83771	1.1685	3.84783	1.45741	0.876377	low
TCGA-AR-A24Q-01A	8.69041	0	2.70288	2.7728	2.59349	1.46522	5.08143	1.62933	0.930774	low
TCGA-D8-A1Y0-01A	1.29315	0	2.48683	6.34573	2.64333	1.15153	4.1036	1.25504	0.628815	low
TCGA-A1-A0SH-01A	3.93699	0	3.32927	5.49274	2.24733	1.48884	4.79864	1.11943	1.56391	high
TCGA-BH-A1F2-01A	2.6274	1	2.90081	4.08879	1.56385	1.13345	4.14857	0.85633	2.44787	high
TCGA-C8-A26W-01A	1.04384	0	2.56368	6.56075	2.61327	1.28754	3.80079	1.07402	0.891364	low
TCGA-E2-A15K-01A	0.753425	0	2.84689	2.28871	3.5642	1.08254	2.90704	1.34824	1.00413	high
TCGA-E9-A1R2-01A	2.91233	0	2.22439	5.30014	3.25041	1.21417	3.27493	0.939015	0.685406	low
TCGA-C8-A1HG-01A	0.945205	0	2.56202	6.03205	2.53726	1.07022	3.37481	2.30518	0.637521	low
TCGA-AO-A0JF-01A	5.42466	0	4.13155	6.54504	2.9364	1.22175	4.73796	0.856332	1.10702	high
TCGA-A8-A07F-01A	1.58082	0	1.98468	4.61998	2.57484	1.05205	3.46472	0.903599	0.84744	low
TCGA-AR-A0U0-01A	5.44658	0	1.98337	2.77869	3.09603	1.12481	2.58275	1.36808	0.984955	low
TCGA-A2-A0ES-01A	6	0	3.47942	5.63359	2.73919	1.64801	4.40585	0.878711	1.75229	high
TCGA-AR-A1AV-01A	5.10685	0	2.38054	5.74239	2.72876	1.15957	2.65024	0.85633	1.26713	high
TCGA-OL-A5RY-01A	2.06027	0	3.82668	3.6171	3.84415	1.36058	3.99275	5.09002	0.270461	low
TCGA-A8-A0A6-01A	1.75342	0	2.56818	3.60493	3.32463	1.39845	3.34137	1.21192	1.02914	high
TCGA-BH-A2L8-01A	1.67671	0	2.99482	6.74317	3.64284	1.21631	4.10281	1.38239	0.395466	low
TCGA-BH-A0BQ-01A	6.17808	0	3.26227	6.83295	3.28552	1.37426	4.05394	1.03802	0.7685	low
TCGA-E9-A24A-01A	2.04658	0	3.51893	5.71972	2.79275	1.11992	2.88788	0.856329	1.91222	high
TCGA-Z7-A8R6-01A	8.92055	0	2.67877	8.13015	3.3298	1.24059	2.98085	0.856333	0.673145	low
TCGA-E9-A1NI-01A	0.821918	0	3.19364	7.32483	2.9755	1.11284	3.16394	0.856333	1.02386	high
TCGA-BH-A5IZ-01A	1.55342	0	2.3836	1.68023	2.92285	1.1126	5.93944	0.925212	0.461996	low
TCGA-AO-A0JE-01A	6.39726	0	2.67877	2.71836	2.59824	1.06007	4.38401	2.08605	0.709145	low
TCGA-BH-A0DZ-01A	1.35616	0	4.1816	2.7782	3.00953	1.27266	3.77942	1.00263	2.6133	high
TCGA-AC-A2QJ-01A	1.22192	1	3.48407	3.68202	4.83715	3.32436	3.31311	0.856339	4.20743	high
TCGA-LD-A7W6-01A	1.10685	0	3.69718	6.58482	4.06447	1.24319	3.65274	1.12498	0.582993	low
TCGA-D8-A73X-01A	2.10137	0	2.78762	8.37199	4.0346	1.32593	3.26771	0.881999	0.405169	low
TCGA-AO-A12B-01A	8.18904	0	2.27833	8.91308	3.37537	1.19324	3.5672	0.856338	0.360026	low
TCGA-C8-A12V-01A	1.05479	0	2.18008	3.66391	4.42928	1.22893	3.80079	2.67075	0.166209	low
TCGA-E9-A1NH-01A	1.57808	0	4.81277	6.58218	3.11331	1.36219	4.81589	0.94656	1.49063	high
TCGA-A2-A1FW-01A	1.44658	0	2.06966	1.8643	2.91781	1.02472	3.902	1.02089	0.7845	low
TCGA-B6-A0RN-01A	21.9397	0	3.45177	6.91552	2.89234	0.975616	4.00254	1.01532	0.770948	low
TCGA-BH-A18H-01A	1.7863	0	2.54655	7.3784	3.63481	1.13471	3.13487	2.31207	0.289776	low
TCGA-A2-A0CW-01A	8.99452	0	1.77042	5.08531	2.58656	0.978674	2.63924	0.856332	0.938044	low
TCGA-A2-A0D2-01A	2.8137	0	2.56914	2.70264	2.45212	1.40477	5.51489	1.47036	0.807101	low
TCGA-D8-A1XR-01A	1.32055	0	4.40253	6.25185	3.13832	0.943082	2.51159	0.856328	2.17588	high
TCGA-A2-A0EY-01A	5.27397	0	2.53013	4.10518	2.39596	1.09636	2.89955	0.946285	1.76187	high
TCGA-E9-A1R5-01A	0.252055	0	2.71373	6.39079	2.40319	1.21476	3.32599	0.938266	1.34975	high
TCGA-AC-A5EH-01A	1.4	0	3.60707	2.62056	3.17641	1.6695	3.23536	0.856334	3.40026	high
TCGA-BH-A0EI-01A	5.27671	0	2.45893	6.5017	2.91133	1.09085	3.49594	0.896858	0.68814	low
TCGA-EW-A2FS-01A	4.39452	0	3.5251	5.29181	3.98954	1.22311	4.33235	2.29149	0.332574	low
TCGA-A2-A04U-01A	7.27123	0	3.27521	3.01238	2.88192	1.31678	2.82442	3.83881	1.01485	high
TCGA-JL-A3YW-01A	0.986301	0	3.85019	2.25285	3.79914	1.60191	4.17961	7.00591	0.205684	low
TCGA-E9-A1R0-01A	2.35616	0	4.25235	6.90148	3.40421	1.86532	4.69849	0.954287	1.48817	high
TCGA-A7-A4SD-01A	1.20822	0	2.88313	2.92612	3.60617	1.06927	5.4188	2.69879	0.204672	low
TCGA-OL-A5RZ-01A	1.86027	0	2.50479	1.94345	2.7969	1.10726	2.22829	1.03899	2.25005	high
TCGA-A2-A3KD-01A	3.30411	0	3.63053	8.54834	2.73067	1.19402	3.95403	1.89138	0.713473	low
TCGA-D8-A1JJ-01A	1.67397	0	3.10234	2.23545	2.67	1.24538	3.32654	0.887569	2.47743	high
TCGA-BH-A1F6-01A	8.12329	1	2.24846	3.3527	2.69879	1.60751	3.51689	1.04422	1.67991	high
TCGA-A8-A07P-01A	0.915068	0	2.71765	4.90635	2.66005	1.0296	2.71812	0.942844	1.47025	high
TCGA-AR-A0TW-01A	8.24384	0	1.79514	6.67734	3.03336	1.09092	2.70095	1.08536	0.568486	low
TCGA-EW-A2FV-01A	2.1589	0	2.89457	6.31318	2.85467	1.25391	4.21542	1.38586	0.679193	low
TCGA-A8-A08G-01A	1.66301	0	2.33944	3.53395	3.5654	0.972427	2.65694	0.858982	0.771109	low
TCGA-A2-A0CL-01A	8.26027	0	2.50264	5.14493	3.63728	1.39712	4.3377	1.36351	0.413589	low
TCGA-WT-AB44-01A	2.41918	0	4.17549	4.06975	4.02567	1.51431	4.40912	0.856338	1.11621	high
TCGA-AC-A3W7-01A	1.29041	0	3.34826	6.71574	4.84362	1.83662	3.41909	0.899943	0.587399	low
TCGA-E2-A15S-01A	1.1726	0	1.91847	4.60005	2.30774	1.0137	2.44199	0.856327	1.46793	high
TCGA-BH-A1FE-01A	6.2274	1	2.34708	5.06531	2.32835	1.16792	4.11285	1.1924	0.890336	low
TCGA-A2-A4RY-01A	1.77534	0	3.37345	6.82939	4.51799	2.3346	4.93329	1.12587	0.594306	low
TCGA-C8-A1HM-01A	1.0274	0	1.48659	5.12473	3.23006	1.13068	2.49816	1.55639	0.498279	low
TCGA-E2-A15C-01A	1.90137	0	2.54514	8.33617	3.18572	1.17887	3.22147	2.35282	0.346507	low
TCGA-E9-A22D-01A	3.41918	0	2.38078	6.06688	4.03906	1.27084	2.80084	1.23854	0.449764	low
TCGA-A8-A07W-01A	0.832877	0	3.06179	4.79806	2.07434	1.08879	2.00879	0.856332	3.89427	high
TCGA-E2-A1IN-01A	1.84932	0	3.64438	7.70823	2.28154	1.08248	4.05204	0.856329	1.34529	high
TCGA-B6-A0RO-01A	13.5041	0	2.48376	5.24025	3.42927	1.08539	2.78637	0.856336	0.773118	low
TCGA-AO-A0JJ-01A	5.16986	0	4.86495	5.43739	3.30409	1.38373	4.99578	3.83273	0.552825	low
TCGA-AR-A5QQ-01A	0.882192	1	2.79617	3.36872	3.86812	1.85583	2.66127	1.52164	1.51276	high
TCGA-A2-A04W-01A	8.49863	0	3.13074	2.57961	3.07717	1.35065	3.73995	0.936884	1.66657	high
TCGA-A8-A086-01A	1.08493	0	3.3527	5.45839	2.53395	1.04365	3.12734	0.873468	1.82055	high
TCGA-BH-A28O-01A	3.06849	0	4.56025	5.24908	4.07655	2.4192	5.10495	3.8671	0.728652	low
TCGA-AC-A3HN-01A	1.3589	0	3.65768	7.24043	3.58008	1.46351	4.89493	1.37451	0.50262	low
TCGA-OL-A6VQ-01A	1.64384	0	2.95462	8.43098	3.4418	1.46459	4.11441	0.96921	0.519898	low
TCGA-E2-A572-01A	3.30959	0	7.33491	4.97218	4.4613	1.28847	2.43404	0.856338	6.7365	high
TCGA-B6-A0WW-01A	1.52877	1	2.83108	6.09179	2.52751	0.968997	3.43407	0.856337	1.06162	high
TCGA-E9-A244-01A	0.0575342	0	2.96084	2.08934	1.71604	1.07601	3.98232	0.85633	2.98938	high
TCGA-AN-A0FF-01A	0.471233	0	2.63228	6.12109	3.48293	1.13596	3.37785	1.24883	0.517241	low
TCGA-D8-A1XM-01A	1.47397	0	2.8494	6.50684	2.73944	1.11455	3.97007	0.976222	0.778242	low
TCGA-GM-A2DO-01A	7.11233	0	2.47132	6.78077	5.11205	1.33279	2.71884	2.31463	0.15503	low
TCGA-B6-A0I1-01A	6.46849	1	2.16552	4.1733	2.15551	1.84623	1.40259	0.913052	6.56644	high
TCGA-AO-A12H-01A	3.38082	0	2.36182	3.52893	3.55699	0.980494	2.29361	0.856332	0.918355	low
TCGA-AC-A3BB-01A	2.70411	0	3.48233	7.15667	3.87592	1.41762	4.48313	1.45618	0.415912	low
TCGA-D8-A4Z1-01A	1.80548	0	4.09259	6.18157	4.04387	1.8645	4.66315	0.888455	1.00163	high
TCGA-BH-A1FR-01A	4.49863	1	2.22716	2.74706	3.35327	1.12682	2.75389	0.856334	1.04411	high
TCGA-AO-A03R-01A	5.72877	0	4.24612	6.54765	4.07201	1.10586	3.91136	1.06437	0.622629	low
TCGA-EW-A1OW-01A	1.90137	0	2.28406	2.7331	2.1079	1.54233	5.2909	0.908178	1.33538	high
TCGA-AO-A0J6-01A	3.12329	0	1.4806	2.60231	2.72198	1.26731	2.02583	0.982837	1.65499	high
TCGA-A7-A0CG-01A	2.85753	0	3.11173	5.85701	2.90883	1.19936	4.79745	1.66931	0.527882	low
TCGA-A2-A04Q-01A	6.53425	0	2.80109	3.7487	3.64128	1.22098	5.08924	3.98014	0.147045	low
TCGA-BH-A18V-01A	4.26301	1	2.06217	1.97899	3.09293	1.27435	2.76588	1.51249	1.1657	high
TCGA-AC-A23E-01A	1.91233	0	3.64438	6.20309	2.52538	1.31115	3.53629	0.856332	2.12967	high
TCGA-OL-A6VR-01A	3.34247	0	2.66927	7.14796	3.64561	1.23308	2.79543	0.956461	0.633248	low
TCGA-D8-A1Y2-01A	1.1863	0	3.71529	5.47882	3.23725	1.50996	4.00697	1.64054	1.13506	high
TCGA-AO-A12F-01A	5.04658	0	2.68432	1.63161	1.81677	1.21842	4.27735	0.85633	2.61134	high
TCGA-AC-A2B8-01A	1.85479	0	3.02718	6.8767	3.22581	1.19261	3.66736	0.856325	0.736938	low
TCGA-AR-A24N-01A	8.31507	0	2.21339	6.07579	3.00191	1.09636	3.22635	0.956537	0.661786	low
TCGA-A2-A4S0-01A	1.93425	0	1.89346	6.56349	3.89513	1.19863	2.16143	0.856336	0.499044	low
TCGA-A7-A26G-01A	1.97808	0	2.00645	2.38615	2.2908	1.60054	4.61894	1.62728	1.16087	high
TCGA-E2-A1IE-01A	6.47123	0	2.66418	6.71876	2.80992	1.07213	2.78786	0.924444	1.0357	high
TCGA-GM-A2DN-01A	8.46849	0	4.55098	4.89359	3.8948	1.4731	3.42019	1.75452	1.40967	high
TCGA-A2-A04P-01A	1.50137	1	3.43407	2.39076	3.07235	1.20803	5.3698	1.22011	0.816482	low
TCGA-GM-A2D9-01A	4.96438	1	3.80013	7.1171	3.94555	1.3458	3.76366	0.856334	0.720313	low
TCGA-AC-A2FG-01A	5.07671	0	3.43692	6.5168	3.27599	1.559	4.65085	1.21921	0.777769	low
TCGA-BH-A6R9-01A	0.438356	0	4.51749	2.58532	3.5885	1.72088	5.16653	1.56605	1.54322	high
TCGA-BH-A18K-01A	7.56986	1	3.84918	5.08924	2.93865	1.26214	3.76528	0.886099	1.76877	high
TCGA-B6-A401-01A	7.11233	0	3.19791	6.37479	4.24194	1.46197	3.38012	0.856327	0.619447	low
TCGA-BH-A0BP-01A	6.29041	1	4.06899	2.47435	2.60872	1.41574	4.25696	0.856334	3.36735	high
TCGA-AO-A12D-01A	6.89041	0	2.78262	2.45495	2.78363	1.43782	3.53599	2.19441	1.33578	high
TCGA-C8-A27B-01A	1.20274	0	1.62609	3.7765	2.76787	1.03767	3.73162	1.45769	0.503763	low
TCGA-BH-A0AV-01A	4.9863	0	3.18011	2.57888	2.25632	1.75934	4.03871	0.990541	3.90047	high
TCGA-AR-A5QN-01A	2.77534	0	3.58607	2.5774	3.26797	1.38162	3.8361	0.995559	1.79435	high
TCGA-AN-A0FS-01A	0.575342	0	3.65707	6.23954	2.97449	1.19698	4.51196	0.94506	0.912148	low
TCGA-AN-A0FY-01A	0.0273973	0	2.73919	5.84084	2.82048	1.15965	3.03818	0.856326	1.20626	high
TCGA-E9-A1N4-01A	2.73973	0	2.48329	5.52837	3.68297	1.12286	3.08127	0.873512	0.57055	low
TCGA-E2-A14Y-01A	5.77808	0	2.13884	1.58484	2.0934	0.966524	2.60633	1.14363	2.29653	high
TCGA-A2-A0YJ-01A	1.55068	0	2.00857	3.52685	2.53514	1.36312	1.71362	0.856336	2.8515	high
TCGA-A2-A0SY-01A	3.69041	0	2.70613	5.87494	3.402	1.20897	4.55098	0.895328	0.44071	low
TCGA-A8-A075-01A	1.41918	0	2.48706	4.98929	2.64712	1.24059	3.47455	0.992305	1.15421	high
TCGA-D8-A27M-01A	1.12329	0	2.64904	2.62177	3.80211	1.26251	3.52041	0.929008	0.786826	low
TCGA-D8-A1XW-01A	3.5863	0	2.20672	2.92888	3.38853	1.14895	2.03847	1.28423	1.1632	high
TCGA-BH-A5J0-01A	1.9589	0	4.16095	5.41176	4.21791	1.59233	4.44831	0.856334	0.862841	low
TCGA-BH-A0W5-01A	3.52877	0	3.06594	6.76801	3.57858	1.29273	3.78802	3.54579	0.250264	low
TCGA-D8-A141-01A	1.71507	0	3.32241	6.57941	3.47738	1.48234	4.28593	1.32261	0.657584	low
TCGA-A7-A3IY-01A	0.945205	0	4.9994	7.74539	3.39386	2.24986	3.15246	0.8911	5.49036	high
TCGA-E2-A15A-01A	1.94521	0	2.11643	5.73162	2.8621	1.04721	3.11407	1.41514	0.619458	low
TCGA-A2-A0ET-01A	2.92055	0	1.56171	4.34442	2.53871	0.970465	1.8301	0.856332	1.32346	high
TCGA-E2-A1B6-01A	2.37534	0	2.70601	4.51497	3.98883	1.58901	4.25195	1.42747	0.476868	low
TCGA-A8-A08F-01A	2.75068	0	2.82269	3.42192	2.83845	1.11284	3.41065	0.856332	1.40284	high
TCGA-A8-A09V-01A	1.25205	0	2.14648	6.89422	3.10439	1.04511	3.23806	0.9984	0.499361	low
TCGA-A8-A09X-01A	1.16712	1	2.75679	2.30819	2.57197	1.10017	3.35862	2.04956	1.26808	high
TCGA-E2-A1II-01A	2.80822	0	1.69376	3.33999	3.23246	1.16703	3.61559	2.08216	0.384258	low
TCGA-BH-A0E7-01A	3.73425	0	2.24893	7.13059	2.92988	1.00266	2.06128	0.894419	0.925271	low
TCGA-D8-A1JM-01A	1.61644	0	1.63527	1.97053	2.42533	1.07804	6.10275	0.856331	0.395324	low
TCGA-AC-A2FF-01A	7.5589	0	4.08573	5.88253	3.00597	1.27584	5.39649	3.27547	0.396826	low
TCGA-C8-A3M7-01A	2.83288	1	3.93129	1.90959	3.25014	1.46522	5.16323	1.78774	1.14231	high
TCGA-C8-A138-01A	1.0411	0	3.32463	3.05589	3.33778	1.22518	4.14935	1.0029	1.0587	high
TCGA-BH-A1FN-01A	6.00548	1	2.50479	4.34886	2.11847	1.10257	2.99937	0.85633	2.03379	high
TCGA-HN-A2OB-01A	5.20548	1	3.85632	6.40707	3.30463	1.43409	5.14576	1.09636	0.725709	low
TCGA-E9-A249-01A	0.594521	0	2.11937	7.15667	2.86976	0.989674	2.26132	0.856329	0.82916	low
TCGA-LD-A9QF-01A	0.884932	0	3.45745	3.50204	4.65032	1.53764	3.8354	1.41755	0.574015	low
TCGA-B6-A0X1-01A	20.4247	1	1.32322	3.19205	3.51543	1.37678	2.93815	0.856334	0.651754	low
TCGA-E2-A107-01A	2.86849	0	2.66177	5.61426	3.30409	1.1747	2.78338	0.856334	0.960784	low
TCGA-AQ-A7U7-01A	1.6	1	3.17666	7.08266	4.72276	1.54166	4.35651	0.952109	0.280907	low
TCGA-BH-A0H3-01A	5.28219	0	2.98264	7.17947	2.86234	1.23369	3.81894	1.05749	0.813523	low
TCGA-A7-A26J-01A	1.71781	0	2.19146	6.14934	2.64497	0.986652	2.85467	0.89034	0.888522	low
TCGA-A2-A0D0-01A	5.61096	0	2.01184	3.49913	3.00929	0.971856	5.80756	0.929494	0.260122	low
TCGA-A2-A0EO-01A	6.69041	0	3.42279	6.72172	2.90029	1.35129	4.43687	1.47567	0.797797	low
TCGA-BH-A1FB-01A	10.0521	1	2.77966	6.37479	3.05743	1.36867	4.20222	1.08625	0.686265	low
TCGA-A2-A0CV-01A	8.24932	0	4.48507	5.88105	3.20797	1.32181	4.02198	1.10956	1.62409	high
TCGA-A2-A4S1-01A	2.24658	0	2.5463	2.59682	4.34397	1.97159	3.35583	0.856337	1.11826	high
TCGA-3C-AAAU-01A	11.0877	0	1.88003	6.02711	3.97725	1.42601	2.20858	1.22857	0.540664	low
TCGA-AC-A6IV-01A	1.55616	0	4.95815	5.55677	3.814	1.80605	4.48458	0.928328	1.99941	high
TCGA-BH-A0HK-01A	0.487671	0	4.62215	4.24444	3.25177	1.10139	5.09318	1.99318	0.810018	low
TCGA-PL-A8LX-01A	0.0136986	0	2.66514	5.59402	4.05279	1.15602	2.39878	0.856336	0.659317	low
TCGA-B6-A0IK-01A	1.56438	1	2.93213	2.84291	2.30423	1.08891	3.3916	1.53559	1.81245	high
TCGA-AO-A03O-01A	6.80274	1	1.63809	5.37462	2.13186	0.933623	2.65885	0.856336	1.09824	high
TCGA-AO-A1KQ-01A	5.15616	0	3.16901	5.31042	3.02926	1.58601	2.96084	0.856331	2.17702	high
TCGA-B6-A408-01A	5.67671	0	3.0518	5.85852	4.79684	1.17978	3.28469	1.66661	0.251076	low
TCGA-A8-A082-01A	1.50411	0	2.49082	6.32185	2.81262	1.06651	2.44623	0.856331	1.16492	high
TCGA-A1-A0SM-01A	0.663014	0	2.76369	4.78586	2.41781	1.31583	3.46964	0.899123	1.78362	high
TCGA-BH-A0B9-01A	4.30685	0	1.58105	2.96817	3.52804	1.85602	7.40062	0.897007	0.193495	low
TCGA-S3-AA11-01A	1.15342	0	2.25996	2.62375	4.20304	1.37451	2.18918	0.856331	0.95704	low
TCGA-E9-A247-01A	3.24932	0	2.46434	4.38862	3.20397	1.40383	2.71568	0.856327	1.40122	high
TCGA-AO-A1KP-01A	8.09041	0	2.13836	5.64813	2.35812	0.959973	2.94881	0.856325	1.0689	high
TCGA-EW-A1P5-01A	1.92603	0	2.01663	6.92276	3.41713	1.24085	2.65264	0.856333	0.602819	low
TCGA-LL-A7T0-01A	1.03014	0	2.67343	5.26814	3.86474	1.37236	2.53062	1.20803	0.815866	low
TCGA-E2-A153-01A	1.93699	0	4.43969	7.21682	3.04438	1.45618	4.10558	0.856337	1.78965	high
TCGA-E2-A576-01A	2.85753	0	4.36636	6.56349	3.83881	1.28794	2.72586	0.970216	1.55126	high
TCGA-E9-A245-01A	0.0712329	1	2.74459	2.17576	3.31311	1.0226	2.70193	0.856338	1.39607	high
TCGA-BH-A1EW-01A	4.6411	1	2.42815	6.74624	2.47179	1.24888	4.1905	1.04312	0.743237	low
TCGA-E2-A14T-01A	6.33151	0	2.55175	3.54636	2.87794	1.61766	2.65647	0.918172	2.53188	high
TCGA-A2-A3XX-01A	3.94247	1	2.4143	3.03105	3.06256	1.86554	2.18458	1.84456	2.49278	high
TCGA-AO-A0JC-01A	4.23836	0	2.2657	5.69602	5.12079	1.27826	3.50696	1.62817	0.138931	low
TCGA-E2-A15H-01A	1.07671	0	2.77474	5.72765	2.83281	1.26061	3.14198	1.06193	1.21822	high
TCGA-AO-A124-01A	9.60548	0	1.60904	3.26985	2.17028	1.1833	4.53965	0.886251	0.813192	low
TCGA-AR-A1AQ-01A	8.27671	0	2.20536	3.13253	3.46789	1.57165	4.74031	4.07239	0.207227	low
TCGA-B6-A0RI-01A	19.5233	0	2.93916	5.17317	3.04514	1.23352	3.71304	0.895544	1.00568	high
TCGA-EW-A6SC-01A	2.60822	0	2.78762	5.96186	3.39886	1.17642	3.76824	1.15523	0.555571	low
TCGA-E2-A15P-01A	1.63014	0	2.18184	9.20418	3.32736	1.16966	3.27521	1.08491	0.347118	low
TCGA-D8-A1XC-01A	1.03288	1	1.65782	8.29006	2.99557	3.36788	1.75549	0.856336	6.3185	high
TCGA-AR-A1AR-01A	1.43562	1	2.12048	2.3487	2.49037	1.23905	3.25041	0.856329	1.72521	high
TCGA-LL-A6FQ-01A	0.219178	0	3.82598	6.63762	4.35065	1.24199	2.6548	0.856336	0.833918	low
TCGA-EW-A1P4-01A	2.48493	0	2.29406	2.72175	2.74484	1.29143	5.64813	1.30863	0.511331	low
TCGA-BH-A0HY-01A	4.23288	0	2.97627	3.80937	2.75753	1.0906	3.08102	0.856334	1.70903	high
TCGA-EW-A1PD-01A	1.16164	0	3.18944	6.42841	2.58939	2.00143	4.06483	0.85633	2.45723	high
TCGA-BH-A8G0-01A	1.8137	0	3.70701	7.86284	4.29681	1.70157	4.17091	1.19486	0.519391	low
TCGA-AR-A0U3-01A	11.1781	0	1.78804	5.13437	2.64904	1.02909	2.6169	0.925693	0.931963	low
TCGA-C8-A1HN-01A	1.07945	0	2.29059	5.19839	2.52157	1.00298	2.35006	0.892165	1.43919	high
TCGA-A8-A07J-01A	1	0	3.82598	5.89467	3.11982	1.24974	4.44546	0.925099	1.0249	high
TCGA-BH-A0HW-01A	4.27671	0	1.93782	2.49483	2.96463	0.896682	1.43138	0.856331	1.66974	high
TCGA-A2-A0YI-01A	4.12329	0	3.8509	6.5017	2.54918	1.21033	4.53465	1.89754	0.949131	low
TCGA-E9-A248-01A	0.161644	0	1.55754	3.0979	2.98289	1.09969	2.95612	5.54089	0.165665	low
TCGA-A7-A2KD-01A	1.86027	0	2.323	7.20729	2.91257	1.07082	3.19205	0.945919	0.637814	low
TCGA-D8-A1J8-01A	1.18082	0	2.05617	1.87053	2.33207	0.977643	3.50548	1.94829	0.956691	low
TCGA-AN-A0FD-01A	0.536986	0	3.53365	6.51435	3.3444	1.23308	3.64128	1.15336	0.878164	low
TCGA-E2-A106-01A	6.96164	0	2.60895	6.48899	3.118	1.05324	2.46552	0.915939	0.940662	low
TCGA-GM-A5PV-01A	1.12877	0	3.29914	7.22146	3.83813	1.36131	3.03156	0.856334	0.808306	low
TCGA-BH-A203-01A	3.21644	1	2.47273	2.19579	2.7969	1.27718	3.21064	1.43927	1.47542	high
TCGA-E9-A226-01A	2.87123	1	2.23362	4.04497	1.79125	1.05293	3.5705	0.856353	1.74388	high
TCGA-A8-A08C-01A	2.4137	0	4.40776	5.73029	3.02691	0.926926	2.46832	0.856331	2.52907	high
TCGA-A2-A1G6-01A	1.3726	0	3.7847	4.34487	2.88216	1.75472	5.04133	1.61074	1.4669	high
TCGA-EW-A2FR-01A	4.58356	0	3.97294	1.66591	2.49221	1.36095	4.0509	0.942901	3.86843	high
TCGA-B6-A3ZX-01A	3.15616	1	2.405	4.26838	4.10321	1.71323	3.93342	3.04308	0.288195	low
TCGA-EW-A1OY-01A	2.48767	0	2.34591	7.68618	2.33137	1.10818	2.53562	1.36071	1.06681	high
TCGA-BH-A0BM-01A	5.13973	0	5.04207	4.65582	3.34494	1.47265	4.67826	1.02715	2.10635	high
TCGA-B6-A0I6-01A	2.71507	1	2.61449	1.89535	2.96361	1.24618	4.81464	0.85633	0.906073	low
TCGA-E2-A105-01A	3.58356	0	2.44341	4.78526	2.81065	1.04993	2.52608	0.884981	1.31359	high
TCGA-BH-A1F5-01A	7.43014	1	1.8556	5.90079	2.28154	0.910896	2.51683	1.17694	0.960548	low
TCGA-D8-A145-01A	1.12329	0	2.85443	3.10466	3.19023	1.25034	4.28251	4.24568	0.293593	low
TCGA-D8-A1JH-01A	1.16712	0	2.51637	6.66572	2.9493	1.27102	3.70891	1.04905	0.700178	low
TCGA-AQ-A54N-01A	0.213699	0	4.63235	2.65958	4.06334	1.0137	5.72765	0.85634	0.596745	low
TCGA-D8-A1JI-01A	1.58082	0	1.96857	5.29464	3.49942	1.08105	2.3829	0.913052	0.645024	low
TCGA-E2-A15G-01A	1.51781	0	2.00774	7.26965	3.47912	1.05114	2.70217	0.856332	0.448063	low
TCGA-AC-A6IX-01A	1.02192	0	4.01095	5.49823	3.19471	1.44616	4.27435	1.58797	1.16617	high
TCGA-A2-A3XV-01A	2.72877	0	4.30763	1.44948	3.59212	1.20883	3.7565	0.85634	2.21055	high
TCGA-D8-A1JF-01A	1.00274	0	2.42485	2.25193	2.04935	1.12507	3.41853	3.87015	0.83104	low
TCGA-BH-A0W4-01A	2.07945	0	3.94341	8.30131	3.13253	1.27691	3.46413	0.997701	1.17584	high
TCGA-D8-A3Z6-01A	1.54247	0	2.9839	6.1455	3.97869	1.53203	3.23725	0.993109	0.742708	low
TCGA-AR-A24K-01A	4.2411	0	1.99185	6.68027	2.86803	1.01755	2.11804	0.856328	0.901025	low
TCGA-AN-A0FV-01A	0.0273973	0	3.76071	1.36799	2.13045	1.06372	3.26958	0.856331	4.92211	high
TCGA-E9-A1R6-01A	0.928767	0	2.85715	6.36117	2.9531	1.14426	2.30126	0.856334	1.45277	high
TCGA-E9-A54Y-01A	1.9863	0	3.43435	4.64536	4.26325	1.14942	1.42414	0.959574	1.36971	high
TCGA-BH-A0DQ-01A	0.268493	0	3.9697	6.66572	2.74534	1.30872	4.21666	0.982827	1.47417	high
TCGA-D8-A1JA-01A	1.37534	0	2.18255	1.25717	1.37413	1.02612	3.62752	0.85633	3.1134	high
TCGA-D8-A1XG-01A	1.2274	0	4.12764	7.7604	2.44437	2.395	2.51399	0.85633	10.194	high
TCGA-AC-A8OS-01A	0.191781	0	3.36535	5.65923	4.76896	1.58649	4.43777	0.856328	0.377301	low
TCGA-A8-A09K-01A	2.49863	0	1.44076	1.93543	3.63791	0.919891	2.13727	0.940867	0.649306	low
TCGA-A7-A3IZ-01A	0.882192	0	1.99012	4.2603	3.33669	1.01059	2.07121	0.85633	0.904327	low
TCGA-A7-A0D9-01A	3.12055	0	2.22093	3.53839	2.92637	1.01875	2.70551	0.856325	1.15906	high
TCGA-A2-A25C-01A	1.43288	0	2.88617	6.80955	2.37024	1.03575	3.23378	1.34243	1.08721	high
TCGA-MS-A51U-01A	1.86575	0	5.68067	6.03551	3.84549	1.57592	4.4217	1.11882	2.05364	high
TCGA-BH-A0BR-01A	6.38356	0	3.05845	1.98901	3.1809	1.28061	4.11942	0.856334	1.32857	high
TCGA-E9-A228-01A	3.52055	0	2.31766	1.52315	2.94144	0.96729	2.35353	0.856328	1.72475	high
TCGA-A8-A07C-01A	2.83288	0	1.80327	1.85664	2.05065	0.992956	2.76274	2.58056	1.13193	high
TCGA-EW-A1IX-01A	3.30959	0	2.95235	6.91911	3.39553	1.27465	3.86373	1.04586	0.587107	low
TCGA-OL-A5S0-01A	1.69863	0	3.85529	2.95209	3.60129	1.60257	3.94695	0.856336	1.93326	high
TCGA-A7-A4SF-01A	1.49315	0	1.7732	3.83644	3.64159	0.964587	2.3836	1.07537	0.540635	low
TCGA-B6-A0X4-01A	2.35616	1	5.05932	1.72569	3.31037	0.991197	1.63234	0.856335	7.35699	high
TCGA-E2-A3DX-01A	3.63014	0	3.25793	7.56929	3.72199	1.44642	4.52403	1.51812	0.38657	low
TCGA-D8-A1Y3-01A	1.17808	0	2.33346	4.6777	3.46239	1.15909	2.55058	0.856335	0.889704	low
TCGA-LQ-A4E4-01A	2.32603	0	2.77991	2.25492	3.81135	1.48939	3.30382	0.856333	1.22373	high
TCGA-B6-A0RG-01A	5.70411	0	2.42578	5.78349	2.49911	0.96159	3.306	0.994344	0.912585	low
TCGA-BH-A0BG-01A	5.12603	0	2.17074	2.98442	3.75486	1.13285	3.53365	1.2823	0.471036	low
TCGA-A8-A09Q-01A	2.08493	0	2.31881	6.82939	2.79298	1.22259	2.7696	1.38913	0.859281	low
TCGA-E2-A15D-01A	1.4411	0	3.01416	6.37479	3.04666	1.19079	3.38853	0.856328	0.990038	high
TCGA-A2-A3XS-01A	2.8274	1	2.36044	2.66005	2.91757	1.83722	3.0047	0.856328	2.7467	high
TCGA-D8-A143-01A	1.18082	0	1.9875	1.93457	1.86575	1.29946	2.87221	1.2557	2.83112	high
TCGA-AC-A62V-01A	0.953425	1	4.51749	1.75105	4.14029	1.29799	2.5418	0.856336	2.89412	high
TCGA-AO-A0J3-01A	1.78356	0	2.65982	6.15882	3.95507	0.982765	2.03653	0.85633	0.640495	low
TCGA-D8-A1XV-01A	1.26301	0	3.89892	6.89422	2.5036	1.20211	2.04045	0.856337	3.7277	high
TCGA-AO-A1KS-01A	0.958904	0	1.71194	5.64933	1.72668	0.96333	3.21834	0.879382	1.18526	high
TCGA-AN-A04D-01A	0.142466	0	2.10322	1.44251	2.07167	1.02499	2.90359	0.895082	2.37962	high
TCGA-A8-A097-01A	1	0	2.98034	6.13795	2.60966	1.18536	3.17852	0.871637	1.46505	high
TCGA-GM-A3XG-01A	3.64384	0	4.91101	5.50154	3.86238	2.65768	3.31503	0.921163	6.98901	high
TCGA-AQ-A1H2-01A	1.30137	0	2.21567	5.73029	3.64903	1.08795	4.61465	0.856333	0.257997	low
TCGA-A8-A08Z-01A	3.33425	0	2.83404	3.49653	3.00341	1.25925	4.03199	0.856331	1.11469	high
TCGA-D8-A13Y-01A	4.73425	0	1.62746	1.21493	2.35147	1.13615	1.79636	0.856328	2.797	high
TCGA-AN-A0FZ-01A	0.0273973	0	2.75165	7.57567	3.61617	1.088	3.10646	0.856329	0.505192	low
TCGA-A7-A6VY-01A	0.728767	0	2.90983	2.53229	3.76658	1.21392	3.25606	3.24855	0.44982	low
TCGA-E9-A2JS-01A	2.47671	1	2.67394	3.75358	2.44012	1.42043	2.45259	0.879002	3.23633	high
TCGA-C8-A130-01A	1.0137	0	2.95081	4.67883	2.85041	1.1905	3.54043	0.856329	1.28884	high
TCGA-LL-A740-01A	1.20822	0	3.26499	1.78757	3.03845	1.34362	3.3153	0.856332	2.47076	high
TCGA-E9-A227-01A	2.67123	0	2.91959	7.31467	3.21353	1.12514	4.20262	0.883386	0.495475	low
TCGA-AR-A0TT-01A	9.08493	0	2.30423	5.31317	3.37927	1.2888	3.43153	3.07488	0.317399	low
TCGA-A7-A0CH-01A	2.95616	0	2.67466	6.49653	2.85739	0.990607	3.00217	0.856332	0.899261	low
TCGA-A8-A08T-01A	9.33973	1	2.65792	5.48955	3.24211	1.03944	2.62628	0.856328	0.951803	low
TCGA-A7-A425-01A	1.22466	0	4.46706	5.56829	4.33637	1.98575	4.41706	0.920672	1.32183	high
TCGA-D8-A27G-01A	1.12055	0	3.12916	5.90079	3.17057	1.27276	3.41993	0.888218	1.08455	high
TCGA-A8-A06R-01A	1.49863	0	3.81962	4.38721	3.12942	1.23542	3.01005	1.76559	1.64311	high
TCGA-BH-A0HF-01A	1.99178	0	3.44381	6.52453	3.13541	1.15852	3.92847	1.26727	0.770627	low
TCGA-B6-A0IB-01A	10.7973	1	2.61327	4.68997	3.11383	0.994791	2.85617	0.856332	0.984749	low
TCGA-A8-A08O-01A	2.58356	0	2.40992	6.73988	2.54796	1.17415	3.27413	0.856332	1.00654	high
TCGA-A2-A0YE-01A	1.51781	0	1.7405	1.33071	2.17938	1.06979	8.45626	1.02982	0.193038	low
TCGA-EW-A1P6-01A	1.53973	0	2.45915	7.45827	2.58964	1.19111	2.86186	3.01108	0.526431	low
TCGA-D8-A140-01A	1.10411	0	2.0668	3.71304	3.40643	1.10257	2.67146	1.52224	0.656905	low
TCGA-LL-A441-01A	2.72877	0	2.57788	4.21954	4.32968	1.95489	4.25988	1.50918	0.505684	low
TCGA-C8-A8HR-01A	1.11781	0	4.22368	5.3543	3.80508	1.75645	5.09712	0.885321	1.06545	high
TCGA-A2-A0T7-01A	1.72877	0	2.68574	4.519	2.55058	1.45156	4.08037	0.915686	1.43053	high
TCGA-E2-A108-01A	2.29315	0	3.52011	4.99503	3.54667	1.49926	5.179	0.894413	0.698585	low
TCGA-E2-A15R-01A	4.74521	0	1.83436	1.89075	2.93213	0.962533	2.59682	0.885419	1.15031	high
TCGA-S3-A6ZH-01A	1.75616	0	2.08796	5.93472	2.96817	1.10786	2.41245	0.946272	0.914345	low
TCGA-A8-A07U-01A	2.08219	0	2.51278	4.1697	3.10103	1.01657	3.85019	2.02661	0.461598	low
TCGA-AN-A0XN-01A	0.0273973	0	3.89376	4.84105	2.5858	1.31993	3.33199	0.916245	2.98257	high
TCGA-A8-A07E-01A	1.66575	0	3.7255	5.65299	2.71765	1.38419	4.74267	0.856329	1.37141	high
TCGA-AR-A251-01A	8.30137	0	1.93498	2.78737	2.25539	1.53148	2.47718	0.856319	3.16676	high
TCGA-WT-AB41-01A	4.4137	0	3.84183	4.57235	4.31071	1.75815	2.85315	0.949572	1.66795	high
TCGA-A1-A0SG-01A	1.18904	0	2.83084	7.60198	3.10595	1.21243	3.32436	0.856332	0.771231	low
TCGA-BH-A0BF-01A	3.6274	1	2.70769	6.31318	3.56659	1.43067	4.56389	1.50468	0.37196	low
TCGA-E9-A1N9-01A	3.01644	0	2.44437	2.71134	2.54321	1.28412	3.38993	1.01469	1.75274	high
TCGA-AN-A046-01A	0.0273973	0	4.9443	3.63511	4.0275	1.13051	3.50146	0.889643	1.73351	high
TCGA-AR-A1AW-01A	7.21096	0	1.68791	5.20014	3.93022	1.27517	3.0246	2.10545	0.259158	low
TCGA-AR-A0TP-01A	11.7123	0	1.96361	1.88884	2.43097	1.72706	5.96186	0.85633	0.935398	low
TCGA-A2-A0D1-01A	2.87945	0	2.23385	1.30839	2.0215	1.13582	2.3202	1.44828	3.13607	high
TCGA-C8-A1HO-01A	1.0274	0	2.19308	2.66153	3.29258	0.932616	2.79298	1.06115	0.82314	low
TCGA-EW-A1J6-01A	2.39726	0	2.28661	6.14174	2.88018	1.09645	2.98239	0.856328	0.847439	low
TCGA-AN-A0FN-01A	0.59726	0	4.72041	6.0238	3.00699	1.54057	5.20276	1.45353	1.40565	high
TCGA-D8-A142-01A	1.16438	0	3.05639	1.86596	2.50456	1.41217	3.13021	3.02744	1.74766	high
TCGA-A8-A07B-01A	3.58356	0	2.36325	2.14782	1.96922	0.958188	2.88142	0.856344	2.5536	high
TCGA-EW-A1OZ-01A	3.36712	0	2.92235	4.64479	2.11443	1.04393	3.05665	0.856331	2.24694	high
TCGA-E9-A1RD-01A	0.0931507	0	4.41193	7.12605	2.85366	1.03671	3.06103	0.87493	2.06581	high
TCGA-A1-A0SO-01A	2.33425	0	1.42187	1.59047	1.51812	1.57709	2.8454	0.856333	4.26464	high
TCGA-A1-A0SD-01A	1.19726	0	2.97424	5.85402	2.63107	1.40115	4.06559	1.17063	1.15773	high
TCGA-E9-A3Q9-01A	2.74247	0	4.96867	5.55443	3.5437	1.22844	3.84084	0.996727	1.76231	high
TCGA-A8-A07O-01A	0.832877	0	2.24528	3.45576	2.53205	1.02867	2.87619	0.89754	1.44871	high
TCGA-AR-A1AJ-01A	6.52877	0	2.37072	3.79263	3.34109	1.44452	3.87082	1.84888	0.607963	low
TCGA-3C-AALK-01A	3.96712	0	2.9349	6.56883	3.64934	1.3325	3.76008	1.70715	0.449734	low
TCGA-AO-A129-01A	9.00274	0	2.38477	3.33972	3.11982	1.00781	3.79979	1.73381	0.531818	low
TCGA-B6-A0X0-01A	10.8082	1	2.90782	7.19786	3.25739	1.25099	2.38685	0.85634	1.15843	high
TCGA-BH-A0BA-01A	3.10137	0	2.96034	4.51397	2.65239	1.17186	4.66763	2.35215	0.565789	low
TCGA-E9-A22B-01A	3.19726	0	3.50831	2.50124	3.05283	1.16825	3.67296	0.85633	1.84302	high
TCGA-A2-A25F-01A	0.882192	0	3.07029	3.81236	3.6611	1.42109	4.51246	1.19758	0.655202	low
TCGA-BH-A0BW-01A	6.49589	0	2.48799	2.36276	3.62138	1.15401	2.72804	1.2756	0.938111	low
TCGA-BH-A1EU-01A	3.52329	1	3.59212	6.89785	2.7814	1.07682	4.57447	1.00845	0.785763	low
TCGA-D8-A1JU-01A	1.22466	0	4.12724	7.18879	3.09999	1.50422	4.75479	1.22804	1.04181	high
TCGA-D8-A1X8-01A	2.14521	0	4.45839	5.0207	2.55939	1.04129	4.13989	1.01474	2.11105	high
TCGA-BH-A0BC-01A	2.66849	0	3.00723	6.62324	3.12217	1.34781	4.13989	1.15938	0.700362	low
TCGA-BH-A1FM-01A	3.80274	1	2.35101	2.85189	1.67822	0.931639	3.11982	0.856333	2.50428	high
TCGA-E9-A1NF-01A	2.93699	1	4.08	3.91647	3.14279	1.47364	4.87143	0.856333	1.59321	high
TCGA-E2-A15E-01A	1.72603	0	2.98085	6.38609	3.11331	1.56308	3.52922	0.856333	1.25566	high
TCGA-EW-A1OV-01A	2.16164	0	2.32811	3.34742	3.31938	1.26152	4.0055	2.1595	0.456629	low
TCGA-E2-A14W-01A	2.66849	0	4.24737	5.14741	3.06848	1.39797	2.06857	0.856337	4.53046	high
TCGA-5L-AAT0-01A	4.04658	0	3.62411	6.94133	3.99454	1.6068	3.87389	0.973551	0.769143	low
TCGA-A7-A6VX-01A	0.868493	0	2.29336	3.98846	3.36199	1.09607	3.46149	0.881325	0.658367	low
TCGA-E2-A14R-01A	3.21644	0	2.06305	3.93342	3.22042	1.11618	2.50617	4.82209	0.254935	low
TCGA-BH-A0H7-01A	1.92329	0	3.49884	5.67183	2.59945	1.07272	3.88309	0.856333	1.38722	high
TCGA-B6-A0I2-01A	11.9479	0	1.73591	3.60493	3.93879	1.08923	6.7371	1.87923	0.0647623	low
TCGA-A2-A25B-01A	3.53699	0	2.27717	5.55443	2.42698	1.08339	2.50147	1.08472	1.38609	high
TCGA-BH-A0BV-01A	4.16164	0	2.31321	6.2684	3.01492	1.14774	3.02487	1.02311	0.75089	low
TCGA-AR-A24M-01A	10.0274	0	2.78688	6.48651	2.44246	1.27217	4.01171	1.00928	1.05114	high
TCGA-C8-A12Z-01A	1.04658	0	2.01075	2.77574	1.99295	1.18907	2.83845	1.07906	2.27356	high
TCGA-C8-A12X-01A	1.05479	0	2.8222	1.74067	3.69272	1.26171	3.08208	0.856337	1.27599	high
TCGA-EW-A1J5-01A	1.30685	0	1.88575	6.53724	3.88648	1.04129	2.97325	1.00785	0.294034	low
TCGA-LL-A442-01A	2.43562	0	2.05312	7.58896	3.73421	1.1037	1.60107	0.856331	0.607163	low
TCGA-AC-A8OR-01A	0.109589	0	4.39833	9.18167	3.80905	2.21385	1.8136	0.856338	4.21385	high
TCGA-E2-A1L9-01A	1.63836	0	3.42588	7.54404	2.662	1.15026	3.82265	0.856327	1.10541	high
TCGA-D8-A1JB-01A	4.62466	0	2.6705	5.07757	3.24775	1.33634	3.79095	3.96001	0.289822	low
TCGA-AN-A041-01A	0.0191781	0	3.0623	3.22228	2.7701	1.14969	3.48116	1.19141	1.53501	high
TCGA-A2-A0D3-01A	5.13151	0	1.89515	6.73405	3.0116	1.06432	2.63467	0.938165	0.635097	low
TCGA-OL-A5D7-01A	4.87671	0	1.63072	4.05659	3.98195	1.10223	2.54773	1.00739	0.421355	low
TCGA-AO-A12A-01A	8.52603	0	2.32949	6.83295	3.09474	1.38225	3.8354	0.907668	0.624011	low
TCGA-D8-A1XD-01A	1.43014	0	2.66588	3.96323	2.24481	1.11863	3.19391	0.94619	1.93802	high
TCGA-A7-A0DB-01A	2.7589	0	3.07538	5.91595	2.79543	0.94275	3.59486	0.857327	0.934209	low
TCGA-AO-A0J4-01A	4.34795	0	1.86328	3.82567	2.92561	1.58797	2.7441	1.07507	1.47065	high
TCGA-C8-A132-01A	1.04932	0	2.33042	3.05615	3.15009	1.2343	3.73676	1.27089	0.785962	low
TCGA-E9-A1R3-01A	0.213699	0	3.89547	6.56349	3.07588	1.2862	3.05386	0.878659	1.86109	high
TCGA-C8-A131-01A	1.12603	0	3.23778	1.75182	2.58275	0.981533	3.5645	1.02126	2.02097	high
TCGA-A7-A0DC-01A	2.48219	0	1.29955	5.96359	1.53073	0.861715	1.13119	0.856296	2.2512	high
TCGA-S3-A6ZF-01A	1.56712	0	2.03783	5.55903	3.11904	1.15486	2.62823	0.88191	0.825834	low
TCGA-A2-A0T1-01A	1.4274	0	3.44381	2.99076	3.49073	1.40788	3.94803	2.11174	0.906231	low
TCGA-BH-A0DS-01A	0.213699	0	3.45004	6.56075	3.24935	1.08758	3.54964	1.06353	0.83032	low
TCGA-E2-A1LK-01A	0.728767	1	2.00263	4.73678	2.78881	2.96715	1.31973	0.856336	11.2596	high
TCGA-EW-A423-01A	1.46027	0	2.88167	4.82083	3.96932	1.44601	2.61062	0.856331	1.04991	high
TCGA-3C-AALJ-01A	4.03836	0	3.17641	7.18879	3.82701	1.25773	3.02539	0.856336	0.696391	low
TCGA-BH-A1FC-01A	9.51233	1	1.85622	4.57128	3.17614	1.04721	2.24802	3.38993	0.367996	low
TCGA-A2-A259-01A	4.3726	0	2.99557	7.77593	2.79788	1.30714	3.50875	0.856328	1.0333	high
TCGA-GM-A2DD-01A	6.25205	0	3.6795	3.02182	3.57168	1.22978	4.24695	0.885886	1.09103	high
TCGA-A7-A4SA-01A	1.24384	0	2.75608	6.13795	3.7745	1.48731	3.84117	0.941129	0.580446	low
TCGA-E2-A1LB-01A	6.31781	0	2.61936	1.28265	2.54134	1.02744	3.86777	1.18773	1.4028	high
TCGA-E2-A1B5-01A	2.69589	0	3.99169	6.15882	3.87592	1.34707	4.2249	1.78167	0.572761	low
TCGA-AN-A0AJ-01A	0.830137	0	2.21339	5.89618	2.69684	1.10633	2.76859	1.43648	0.864914	low
TCGA-A8-A084-01A	1.25479	0	2.57837	4.26753	3.63236	1.03911	3.00166	0.856333	0.701715	low
TCGA-E9-A1QZ-01A	2.06849	0	4.02164	3.9242	2.90333	1.17628	4.75334	1.20133	1.276	high
TCGA-BH-A0E6-01A	0.80274	0	3.70669	4.11132	3.10646	2.23105	4.29894	1.3629	2.90155	high
TCGA-B6-A0RE-01A	21.3068	0	2.22372	2.17688	2.95488	1.40477	2.82417	1.16789	1.69295	high
TCGA-AR-A254-01A	7.13699	0	2.45846	4.98856	2.58201	1.07251	3.8297	0.878335	0.909941	low
TCGA-D8-A1XU-01A	1.08219	0	2.54679	3.59182	2.62293	1.14996	3.41768	0.967665	1.37478	high
TCGA-A1-A0SP-01A	1.6	0	2.4034	1.84173	2.87445	1.233	3.50963	1.1955	1.30262	high
TCGA-A8-A0A7-01A	0.0821918	0	2.47933	3.60982	3.62752	1.17133	4.26536	3.9186	0.174313	low
TCGA-E2-A14V-01A	2.85479	0	2.41152	6.88716	2.27601	1.23132	2.6366	0.891403	1.61565	high
TCGA-BH-A0H5-01A	4.43836	0	2.55697	6.87318	4.24779	1.27404	4.08346	2.64757	0.141078	low
TCGA-E9-A1NA-01A	3.04658	0	3.02848	2.78688	3.7791	1.11749	3.31037	1.03277	0.869828	low
TCGA-A7-A0DA-01A	2.9726	0	3.06848	2.70744	2.81606	1.55526	2.70095	0.884877	3.60307	high
TCGA-D8-A1JE-01A	1.57534	0	4.33145	6.57673	1.97985	1.04129	4.06408	1.1373	2.38395	high
TCGA-AR-A1AO-01A	7.1726	0	2.8656	2.83429	3.85902	1.32463	3.70411	1.32852	0.707332	low
TCGA-E9-A6HE-01A	2.32055	0	4.47774	7.19318	4.09259	1.59416	3.46239	0.856332	1.31361	high
TCGA-AR-A2LM-01A	5.30137	0	2.52967	5.12473	3.00366	1.24181	3.93199	0.894884	0.777495	low
TCGA-A7-A4SE-01A	1.76438	0	2.57695	2.17039	2.5104	1.51249	4.67993	0.856332	1.60435	high
TCGA-EW-A1PA-01A	1.57534	0	2.49012	3.99816	3.99709	1.16249	3.26797	1.32101	0.465226	low
TCGA-D8-A1JS-01A	1.01644	0	6.21498	7.19318	3.63791	0.977369	2.06771	0.856337	4.29526	high
TCGA-AR-A1AI-01A	9.03014	0	1.64461	2.95081	3.25149	1.13166	3.4101	2.85789	0.313797	low
TCGA-E9-A1R4-01A	0.509589	0	2.16007	6.72476	3.3309	1.15432	2.62199	0.925217	0.643464	low
TCGA-A8-A07I-01A	1.16712	0	2.38572	5.19754	2.54584	1.09407	3.55819	1.27426	0.871238	low
TCGA-A2-A4S3-01A	1.82466	0	1.88862	6.29375	3.30437	1.36787	2.43381	0.909632	0.804328	low
TCGA-OL-A66I-01A	1.95616	0	2.6208	4.43446	4.36725	2.11824	3.52627	2.45961	0.559177	low
TCGA-A2-A04V-01A	5.26027	1	3.00749	4.01283	3.24021	1.19134	3.44207	0.895082	1.13603	high
TCGA-5T-A9QA-01A	0.830137	0	1.88326	5.97685	3.2967	1.11967	1.81499	0.85634	0.866451	low
TCGA-E2-A14O-01A	3.72329	0	4.68216	7.39516	3.18118	1.08454	2.7441	0.856336	2.19071	high
TCGA-A2-A0YG-01A	1.82466	0	2.13636	4.37092	2.62411	1.19486	2.70045	0.856332	1.4576	high
TCGA-AQ-A04J-01A	2.24384	0	2.8737	2.83306	2.83131	1.21116	4.55667	1.7242	0.802003	low
TCGA-EW-A1P1-01A	3.31507	0	3.96467	3.58458	2.83477	1.63898	4.99648	0.856332	2.16486	high
TCGA-GM-A2DB-01A	6.59178	0	3.18223	2.1933	4.04605	1.39354	4.22571	0.856333	0.807978	low
TCGA-C8-A12N-01A	0.980822	0	3.04489	7.31467	3.35214	1.17807	3.79914	0.891821	0.593894	low
TCGA-AR-A24R-01A	9.39726	0	2.12301	4.85062	2.92235	1.0284	2.89038	0.884248	0.862617	low
TCGA-D8-A27I-01A	1.20274	0	3.87422	7.02949	3.2231	1.28965	4.86366	1.28784	0.652815	low
TCGA-A8-A099-01A	0.832877	0	5.88408	4.1383	2.41268	1.05428	3.12035	0.856336	8.87351	high
TCGA-A2-A3Y0-01A	4.23562	0	2.18054	3.39527	3.84884	1.34414	2.61912	1.35743	0.729265	low
TCGA-B6-A0IG-01A	12.2082	1	2.66273	5.10177	2.70527	1.07999	3.1585	1.25916	1.06346	high
TCGA-D8-A27W-01A	1.02192	0	2.73578	5.35138	2.45846	1.12677	3.03208	1.99878	1.08578	high
TCGA-AN-A0XP-01A	0.0246575	0	4.29506	7.22146	3.00828	0.959898	2.74114	0.856334	1.83625	high
TCGA-W8-A86G-01A	0.950685	0	3.75717	6.33479	4.86816	2.45259	3.73227	1.05449	1.13583	high
TCGA-GM-A2DL-01A	9.6411	0	4.15293	5.49603	3.72038	1.50739	4.17766	0.856334	1.23448	high
TCGA-BH-A0DP-01A	1.30411	0	3.25121	5.92531	3.6019	1.34203	3.6342	1.0239	0.798606	low
TCGA-A8-A08R-01A	0.0821918	0	2.11014	3.36535	2.65885	1.16714	2.79397	4.32881	0.45934	low
TCGA-C8-A12O-01A	1.05479	0	2.51896	4.35739	2.55818	1.26619	3.2566	1.31185	1.36213	high
TCGA-BH-A18R-01A	3.12877	1	2.03393	2.01337	2.04266	1.0673	3.06438	1.1074	1.97272	high
TCGA-E9-A1RE-01A	3.88767	0	2.58844	6.07579	2.23499	0.985474	2.25884	0.932337	1.83724	high
TCGA-AN-A0AR-01A	0.0273973	0	2.27442	1.53167	2.7986	1.52767	5.77231	0.856326	0.794499	low
TCGA-AR-A0TQ-01A	8.19452	0	4.23234	2.552	3.00648	1.02137	3.02952	1.65244	2.36209	high
TCGA-BH-A1FH-01A	2.83288	1	3.21647	3.91443	2.74286	1.42637	4.81589	1.17794	1.17906	high
TCGA-AN-A04A-01A	0.246575	0	3.19103	5.34163	2.28362	1.30798	3.60004	1.02196	2.04832	high
TCGA-BH-A1EV-01A	1	1	2.85492	3.93165	3.19603	1.16882	3.05895	0.932772	1.23549	high
TCGA-GM-A2DK-01A	7.24658	0	4.79009	5.05556	3.52069	1.31656	4.63447	0.947283	1.39733	high
TCGA-E2-A1IU-01A	0.923288	0	2.33805	5.96691	2.87246	1.27131	2.97225	1.14232	0.96559	low
TCGA-A8-A07Z-01A	3.75616	0	2.59203	6.77752	3.09999	1.27564	2.59179	0.856337	1.0927	high
TCGA-A2-A0YT-01A	1.98082	1	1.83722	3.74707	2.0099	1.04905	2.95284	0.856334	1.62666	high
TCGA-E9-A1RF-01A	0.547945	0	3.3634	3.00166	3.5961	1.24442	3.63573	0.992956	1.14582	high
TCGA-C8-A12U-01A	1.05479	0	1.97684	3.84851	3.14147	1.07142	1.88347	1.13774	1.12905	high
TCGA-AO-A1KO-01A	1.70411	0	2.80797	2.84965	2.29336	1.439	4.63126	1.43203	1.50085	high
TCGA-GM-A4E0-01A	6.00274	0	5.51932	4.97218	4.49195	2.27258	5.56943	0.907277	1.83181	high
TCGA-BH-A0AY-01A	2.12877	0	4.10091	6.27888	2.9616	1.30002	4.33637	0.856339	1.40847	high
TCGA-OL-A5RU-01A	3.33973	0	2.82442	6.89785	4.21418	1.37599	3.531	1.71738	0.313673	low
TCGA-AO-A0JD-01A	6	0	1.72379	5.25357	2.66734	1.01283	2.18368	0.964277	1.01572	high
TCGA-AC-A2QI-01A	1.61096	0	4.02826	5.9899	3.65985	1.42786	3.58638	0.895268	1.31541	high
TCGA-BH-A0B5-01A	5.85205	0	2.55989	4.73678	3.663	1.25201	3.5313	0.856329	0.633503	low
TCGA-AN-A0XV-01A	0.443836	0	2.64806	3.8766	3.3202	1.28255	4.27822	1.1939	0.637588	low
TCGA-C8-A275-01A	0.00273973	0	2.10637	2.36861	2.78932	1.18585	3.07002	2.91608	0.703044	low
TCGA-BH-A0HP-01A	1.13425	0	3.10595	5.74644	3.23995	1.24414	4.4955	0.924524	0.646054	low
TCGA-A1-A0SN-01A	3.27671	0	2.41668	5.40967	2.68407	1.27895	3.32295	0.952501	1.14876	high
TCGA-E2-A1B0-01A	4.46849	0	2.54109	1.87627	2.046	1.08039	3.34081	1.3908	2.13933	high
TCGA-AC-A2FE-01A	7.22192	1	3.06129	8.20347	3.23141	1.23317	3.92209	0.916854	0.576529	low
TCGA-C8-A12Y-01A	4.04384	0	3.72423	5.88561	3.47796	1.21822	3.7451	0.856339	1.00294	high
TCGA-BH-A0HX-01A	2.27123	0	3.49534	4.77799	2.81384	1.14207	3.27896	0.897279	1.80964	high
TCGA-B6-A0IM-01A	10.611	1	2.41268	7.27461	2.98239	0.981393	2.88889	0.85633	0.674975	low
TCGA-AR-A1AH-01A	10.4301	0	2.18344	1.12073	2.27858	1.23655	4.38269	0.893302	1.50635	high
TCGA-BH-A0B4-01A	3.26301	0	3.83746	6.15128	2.7007	1.24693	4.49851	0.856343	1.33219	high
TCGA-AR-A2LE-01A	13.8685	0	2.19716	6.41161	3.80771	1.01828	2.59492	0.856331	0.445513	low
TCGA-A2-A0YK-01A	1.61096	0	3.01646	4.48555	3.41545	1.42675	5.13116	1.47789	0.491354	low
TCGA-GM-A3NY-01A	3.18356	0	4.29377	6.77752	4.37046	1.75934	4.36502	0.982837	0.809238	low
TCGA-D8-A1X7-01A	1.39452	0	2.35534	6.8767	2.30104	1.13106	2.5961	0.899346	1.42132	high
TCGA-A8-A07R-01A	0.747945	0	2.20352	3.85322	1.82706	1.83904	3.31667	4.55513	1.15368	high
TCGA-A2-A25E-01A	8.77808	0	2.14737	6.01185	2.55939	1.00972	3.07692	0.856329	0.886767	low
TCGA-BH-A42T-01A	0.876712	1	3.49624	6.53987	3.47108	2.45212	3.27737	1.00915	3.11252	high
TCGA-EW-A1P7-01A	2.50685	0	2.95031	4.14188	4.35783	1.4521	4.82771	1.98206	0.252228	low
TCGA-A2-A0CM-01A	2.06575	1	2.32859	2.40593	3.33972	1.19188	3.05716	1.21523	0.967234	low
TCGA-E9-A243-01A	1.67671	0	1.67049	2.78338	3.18411	1.15019	4.97927	3.29422	0.157717	low
TCGA-B6-A0IN-01A	7.04932	1	4.48261	3.68044	3.41207	1.16183	4.25948	1.1047	1.46367	high
TCGA-A2-A0CU-01A	0.432877	1	3.15771	6.40934	2.82023	1.21323	3.65521	0.892379	1.12469	high
TCGA-E9-A1N5-01A	3.06849	0	2.99407	7.62905	3.34383	1.35787	3.71019	0.856332	0.697247	low
TCGA-B6-A0WT-01A	15.7233	0	2.40826	6.11367	2.64829	1.0904	3.21991	1.37717	0.803883	low
TCGA-BH-A0B6-01A	6.80274	0	3.26253	4.59695	4.11208	1.18197	3.80905	2.00296	0.383409	low
TCGA-AC-A7VC-01A	0.00273973	0	4.07239	2.09114	3.52011	1.79593	1.95449	0.856335	6.95263	high
TCGA-A2-A0T2-01A	0.69863	1	5.90981	1.91656	2.75753	1.54873	3.15102	0.856333	15.0896	high
TCGA-A8-A06P-01A	1.08493	0	3.80245	6.8497	3.10466	1.25791	3.80574	1.39958	1.00438	high
TCGA-AN-A04C-01A	0.147945	0	2.36722	2.41083	2.75215	1.06007	2.90232	1.11934	1.4363	high
TCGA-E2-A10E-01A	2.36986	0	2.44341	3.90268	2.6414	1.11931	3.08984	0.85633	1.42359	high
TCGA-B6-A0RQ-01A	11.6904	1	3.62843	5.46482	3.12968	1.91356	3.94945	0.88696	2.29077	high
TCGA-EW-A1J2-01A	1.10411	0	2.84117	6.80638	3.22714	1.30638	3.59671	0.89176	0.766167	low
TCGA-E2-A1LS-01A	4.39452	0	2.06857	1.49542	2.32393	1.17018	4.64809	0.856331	1.11635	high
TCGA-A2-A0EQ-01A	6.64658	0	2.29754	3.44666	3.28116	0.95298	2.90883	2.96793	0.401146	low
TCGA-GM-A2DC-01A	6.94521	0	2.86803	5.70908	3.72711	1.25311	2.94473	0.990066	0.759611	low
TCGA-A2-A0T0-01A	1.46027	0	2.63755	2.1068	2.27972	1.37331	3.04438	0.956478	3.22175	high
TCGA-D8-A147-01A	1.6	0	1.40102	2.71059	2.73165	1.22105	2.87918	0.944179	1.06465	high
TCGA-BH-A1FJ-01A	5.27945	1	3.17877	4.86495	2.96134	1.07938	2.38847	0.85633	1.88119	high
TCGA-AC-A2FB-01A	3.38082	0	2.95362	5.83496	3.21353	1.21323	4.28593	2.04889	0.433102	low
TCGA-A2-A0YL-01A	4.03836	0	3.14513	6.29579	3.07361	1.43326	4.53765	1.19486	0.740978	low
TCGA-E9-A22E-01A	3.47671	0	4.48164	6.45009	2.8387	1.46891	5.10735	1.03792	1.476	high
TCGA-S3-A6ZG-01A	1.53973	0	2.14916	7.04958	3.56059	1.16429	2.25814	1.43218	0.51502	low
TCGA-E2-A1IJ-01A	2.36986	0	3.66391	7.88816	3.49217	1.35367	4.35915	1.0172	0.622035	low
TCGA-A2-A1G1-01A	1.6	0	2.24366	2.19966	2.56414	1.77834	2.94144	1.21945	3.00638	high
TCGA-GI-A2C9-01A	9.15616	0	2.11014	2.67394	2.93789	1.48645	2.75532	0.916754	1.83499	high
TCGA-E2-A14P-01A	3.4137	0	2.56914	2.15599	2.6548	1.14235	3.65521	1.50094	1.23381	high
TCGA-XX-A899-01A	1.27945	0	3.11539	6.62886	3.75197	1.54041	4.39466	1.10697	0.528475	low
TCGA-E2-A1B1-01A	7.26849	0	2.48257	5.22622	2.58681	1.19563	4.55046	1.10738	0.691375	low
TCGA-A8-A06Q-01A	0.0849315	0	3.92068	5.25357	2.73212	0.91794	2.0615	0.856327	3.00523	high
TCGA-B6-A0IJ-01A	19.4685	0	1.76751	3.24211	3.72614	1.41417	3.0726	2.69419	0.369102	low
TCGA-EW-A1J3-01A	1.38082	0	2.30897	5.37173	2.57764	1.06679	3.19231	0.856325	1.04371	high
TCGA-A2-A0EX-01A	2.06027	0	3.45745	6.48651	2.98188	1.15536	4.28207	1.11213	0.789652	low
TCGA-B6-A0I5-01A	23.4411	0	3.75259	7.37308	3.35383	1.37475	3.56749	0.856335	1.14146	high
TCGA-C8-A26V-01A	1.68767	0	2.46033	5.54877	4.12138	1.03733	2.74261	0.959491	0.425717	low
TCGA-EW-A1P8-01A	0.654795	1	1.9597	2.80084	2.69442	2.08437	4.56389	0.856332	1.72222	high
TCGA-OL-A97C-01A	0.742466	0	4.61087	5.6794	3.33972	1.45184	3.0979	0.856333	2.92537	high
TCGA-AR-A255-01A	5.92055	0	2.50147	6.54765	2.39148	1.06686	3.98195	0.974965	0.782805	low
TCGA-A8-A09D-01A	4.16986	0	4.13989	3.1817	2.42038	1.19919	3.93521	0.856331	3.35471	high
TCGA-EW-A1OX-01A	2.49589	0	1.78853	2.29173	3.41433	0.933669	1.42601	0.856336	1.20693	high
TCGA-A2-A0EM-01A	8.47671	0	4.01983	6.17395	2.62269	1.11607	3.43012	0.856333	2.09775	high
TCGA-C8-A1HF-01A	0.909589	0	2.51542	2.81187	3.50607	1.27138	3.50204	1.32087	0.782035	low
TCGA-E9-A22H-01A	3.37534	0	1.9069	5.14576	2.83698	0.928401	2.7215	0.877058	0.767714	low
TCGA-AR-A1AX-01A	7.20274	0	2.25308	6.25397	3.33365	1.29273	3.78005	1.25651	0.45664	low
TCGA-E2-A150-01A	5.30137	0	2.21911	2.94753	3.39943	1.78346	3.73486	0.856335	1.24101	high
TCGA-EW-A1PH-01A	1.66301	0	1.67803	3.82396	2.01206	1.72171	3.55669	1.42546	1.82758	high
TCGA-C8-A12W-01A	1.05479	0	2.91232	4.5463	2.57101	1.18189	3.3331	1.44933	1.3758	high
TCGA-AN-A03X-01A	0.0273973	0	4.50002	4.19891	2.43731	1.6216	4.45888	0.856356	4.24736	high
TCGA-E2-A158-01A	1.23288	0	3.52011	1.10714	1.96293	1.09666	4.13672	0.856329	3.664	high
TCGA-E2-A152-01A	5.83014	0	3.25257	1.70101	2.95937	1.17177	3.36731	0.856334	2.17495	high
TCGA-BH-A18S-01A	5.50411	1	4.69849	6.22518	2.98085	1.00465	2.50687	0.96967	2.90339	high
TCGA-E9-A1ND-01A	3.46849	0	1.76984	3.08127	3.51398	1.10315	4.97501	1.13065	0.254215	low
TCGA-D8-A27L-01A	1.36712	0	2.58462	6.85293	3.04463	1.19988	3.55819	1.50934	0.562024	low
TCGA-UU-A93S-01A	0.317808	1	2.65313	2.10567	2.6773	1.06081	3.00902	1.20018	1.70135	high
TCGA-C8-A135-01A	1.07671	0	3.05743	2.13163	2.12912	1.24991	3.97761	1.34448	2.35454	high
TCGA-BH-A201-01A	2.34521	0	3.26472	4.85518	2.60941	1.3652	4.01983	0.909767	1.67432	high
TCGA-LL-A9Q3-01A	1.45753	0	3.5873	2.37001	3.79	1.40722	3.13124	0.954287	1.7792	high
TCGA-A2-A0CK-01A	11.3945	0	4.14897	7.38943	4.11478	1.34414	4.25361	1.08515	0.559777	low
TCGA-JL-A3YX-01A	0.964384	0	2.67466	8.05133	3.26444	1.31905	3.32295	0.85633	0.666505	low
TCGA-AR-A1AU-01A	7.85753	0	2.72198	6.76168	3.01976	1.38663	4.25402	0.884811	0.693547	low
TCGA-E2-A15T-01A	4.28219	0	1.80783	4.17921	2.66249	0.963314	2.61376	0.856332	1.01719	high
TCGA-A1-A0SQ-01A	1.51781	0	2.29361	5.75453	2.83771	1.03903	3.1206	0.917627	0.807046	low
TCGA-AO-A03P-01A	7.97534	1	2.57888	6.41161	2.53038	0.945399	2.33322	0.987012	1.30553	high
TCGA-E2-A14U-01A	3.61096	0	4.32924	6.66572	4.05394	2.23362	3.39244	0.856328	2.55687	high
TCGA-BH-A0DK-01A	1.1589	0	2.94778	4.8838	2.98416	1.25661	4.31591	1.06911	0.825274	low
TCGA-AC-A3TN-01A	1.24932	0	3.92139	8.27846	4.71283	1.42947	3.00902	0.900103	0.561669	low
TCGA-E9-A1N3-01A	2.90137	0	2.0882	2.00011	3.40729	0.985563	2.18054	0.880777	1.12807	high
TCGA-BH-A1EY-01A	1.47397	1	2.70769	2.80159	2.93715	1.17535	4.05544	0.856331	1.09392	high
TCGA-BH-A18J-01A	1.67671	1	3.54339	4.71458	2.59179	1.21663	3.20584	0.856333	2.45022	high
TCGA-A7-A0CE-01A	2.94247	0	2.27577	2.15373	2.29822	0.990331	7.51818	1.23864	0.265884	low
TCGA-AC-A23C-01A	1.60274	0	2.41851	2.28592	3.01594	1.21401	3.26172	1.25557	1.19468	high
TCGA-XX-A89A-01A	1.33699	0	4.40348	4.60547	3.78902	1.74913	4.78705	1.36356	1.24831	high
TCGA-BH-A0HL-01A	0.19726	0	2.0882	4.01683	4.05732	1.08848	1.4496	0.856332	0.827343	low
TCGA-B6-A0WY-01A	9.48219	1	3.08025	4.03498	2.88338	1.60564	4.05621	0.856333	1.77435	high
TCGA-A7-A13H-01A	2.46301	0	3.09526	7.14364	4.42974	1.73572	3.3662	5.06458	0.145466	low
TCGA-BH-A0DG-01A	5.59178	0	3.46616	4.37046	3.51659	1.17853	4.4152	1.09579	0.703693	low
TCGA-D8-A1JT-01A	1.10959	0	1.75664	7.74539	2.5437	0.932547	2.22897	0.856335	0.765111	low
TCGA-AN-A0FL-01A	0.632877	0	3.21115	2.48754	3.38993	0.972817	4.67152	0.856338	0.690798	low
TCGA-AR-A0TZ-01A	8.93699	1	1.68222	3.9996	2.49104	1.05909	2.35627	0.856329	1.33933	high
TCGA-AQ-A1H3-01A	2.70959	0	2.80059	7.79967	2.8651	1.13388	3.94768	0.914342	0.616436	low
TCGA-E2-A15O-01A	0.791781	0	1.74951	5.57286	2.83672	1.07389	2.39644	0.89359	0.87453	low
TCGA-UL-AAZ6-01A	1.41918	0	2.40571	5.87348	3.79197	1.08818	1.86904	0.975405	0.743308	low
TCGA-C8-A134-01A	1.04932	0	1.96684	3.72808	2.79885	1.27838	3.00878	1.11208	1.12775	high
TCGA-BH-A1ES-01A	9.48493	1	2.93916	4.97218	2.91581	1.32712	2.91633	0.856338	1.73351	high
TCGA-BH-AB28-01A	0.786301	0	2.41991	4.39281	3.70097	1.25383	3.54847	0.85633	0.597344	low
TCGA-A2-A0ER-01A	6.2	0	1.91807	4.30676	2.53562	0.974789	2.88762	0.956526	1.01074	high
TCGA-PE-A5DC-01A	3.91781	1	3.37871	7.2456	3.41685	1.17801	3.27253	0.85633	0.853924	low
TCGA-AN-A0G0-01A	0.0438356	0	2.06327	1.62848	4.98633	1.05928	3.19524	1.26951	0.243179	low
TCGA-EW-A6S9-01A	1.26849	0	2.72466	5.78907	2.88714	1.01802	3.57616	1.91023	0.562769	low
TCGA-LL-A73Z-01A	0.621918	1	4.06447	4.07922	3.66923	1.78128	4.32564	0.940177	1.75454	high
TCGA-E2-A10C-01A	3.34247	0	2.63203	6.36568	3.25527	1.3843	3.68202	0.984941	0.720866	low
TCGA-A7-A5ZX-01A	0.920548	0	3.7105	6.86979	3.8243	2.01707	4.72917	0.880621	0.989666	high
TCGA-AN-A0FJ-01A	0.663014	0	2.37352	1.33806	2.52729	0.969323	6.98633	0.856336	0.368071	low
TCGA-LL-A5YO-01A	1.20548	0	2.68983	4.13035	4.54067	1.1389	3.38795	2.05223	0.252177	low
TCGA-E2-A1AZ-01A	6.38082	0	1.6967	2.73212	2.42014	1.32091	4.57235	0.978117	0.838649	low
TCGA-A8-A09R-01A	0.747945	0	2.52585	4.2561	3.09188	1.15432	3.07361	0.92663	1.05474	high
TCGA-AR-A24U-01A	8.56986	0	2.6457	2.25746	2.40873	1.11744	3.38209	3.43012	0.849102	low
TCGA-B6-A40C-01A	5.92877	0	3.62168	6.40475	4.56548	1.29031	3.22741	0.942402	0.537104	low
TCGA-A7-A4SB-01A	1.14521	0	2.81041	4.76536	4.1949	1.32125	3.72329	1.00375	0.466986	low
TCGA-AN-A0XR-01A	0.0273973	0	2.44529	7.46416	3.86441	0.921007	4.20304	0.856335	0.200526	low
TCGA-A2-A0YC-01A	2.71233	0	2.92663	6.75538	3.17985	1.02896	2.88491	1.02066	0.814707	low
TCGA-B6-A400-01A	0.589041	0	3.06103	3.01672	4.11982	1.55366	3.76921	0.856327	0.910034	low
TCGA-AN-A0AM-01A	0.0136986	0	2.80967	4.66482	3.25203	1.37609	3.43578	1.27667	0.982839	low
TCGA-A8-A06U-01A	2.41918	1	2.13004	3.46327	2.92062	1.08825	2.81337	1.00247	1.09191	high
TCGA-OL-A66P-01A	1.1726	0	3.64036	3.50786	4.42456	1.67262	3.9093	4.18564	0.317196	low
TCGA-LL-A5YP-01A	1.23288	0	3.22121	2.15938	3.08728	1.61457	4.94294	1.65422	1.13444	high
TCGA-B6-A409-01A	1.56986	1	3.05716	2.9755	3.57108	1.5301	3.56239	0.942786	1.37974	high
TCGA-AC-A6NO-01A	0.139726	0	2.5078	8.19236	3.93915	1.18379	2.91257	1.04637	0.365308	low
TCGA-BH-A6R8-01A	0.80274	0	2.25949	7.62227	3.87592	0.933024	2.5774	0.900022	0.342102	low
TCGA-D8-A27T-01A	1.09041	0	3.14827	7.18419	3.11773	1.19789	4.52	1.17316	0.517749	low
TCGA-D8-A73W-01A	1.05479	1	4.87143	5.80318	3.65985	1.30851	2.59252	0.85633	2.82052	high
TCGA-A2-A0YD-01A	2.10685	0	3.54817	7.45827	3.2736	1.39027	4.30545	0.856331	0.807036	low
TCGA-BH-A18L-01A	2.22192	1	3.60737	5.9916	2.66563	1.00529	2.10097	0.856334	2.60181	high
TCGA-D8-A1JC-01A	1.31507	0	2.22991	4.83525	2.60444	1.15285	3.16241	0.874818	1.15348	high
TCGA-B6-A0X7-01A	4.87945	1	2.98111	6.37479	2.94447	1.03989	3.88477	1.04874	0.690873	low
TCGA-A8-A07G-01A	1.58082	0	4.33145	5.37173	2.46245	1.17296	4.05696	0.96807	2.41047	high
TCGA-D8-A1XF-01A	1.26849	0	1.77737	3.62198	2.87968	1.23845	1.89324	1.02871	1.52865	high
TCGA-C8-A137-01A	1.03836	0	2.42578	1.52331	2.39878	1.20655	3.06204	0.955288	2.42647	high
TCGA-D8-A1JD-01A	1.51233	0	2.73116	5.9932	2.39148	1.29202	3.56839	0.929494	1.41645	high
TCGA-E2-A1IG-01A	5.86301	0	3.20238	6.39543	3.28877	1.52871	3.16111	0.856333	1.3991	high
TCGA-AC-A2BM-01A	8.27945	0	1.88905	2.59203	3.18625	1.04015	2.70648	1.00366	0.89585	low
TCGA-A2-A0YF-01A	4.20548	0	2.12048	7.77593	2.19785	1.0438	3.08624	0.856333	0.918121	low
TCGA-D8-A1X6-01A	1.48219	0	2.05333	7.55003	2.91083	1.10434	2.44835	0.856333	0.765766	low
TCGA-D8-A1XY-01A	1.37808	0	2.59898	5.61665	1.84477	1.16375	3.37094	0.856328	1.9937	high
TCGA-A2-A0CQ-01A	7.38356	0	2.27099	8.56189	3.92457	1.14604	4.25154	0.856327	0.185484	low
TCGA-A8-A08X-01A	3.58356	0	2.8033	2.17938	2.86435	1.26892	3.29642	6.11547	0.325481	low
TCGA-BH-A0BL-01A	6.2411	0	2.57507	2.73383	2.991	1.39927	5.25002	1.23196	0.666698	low
TCGA-BH-A0H9-01A	3.41644	0	2.92062	5.73699	2.20672	1.06429	2.99912	0.856335	1.90503	high
TCGA-E9-A1NC-01A	3.29589	0	3.83679	3.5882	3.51659	1.62179	4.30284	2.89457	0.821656	low
TCGA-E9-A5UO-01A	2.15068	0	2.35238	5.45839	3.89789	0.897141	1.29821	0.856336	0.775054	low
TCGA-A8-A09M-01A	2.75616	0	1.8645	5.86738	3.46239	1.04103	2.43592	1.46452	0.453847	low
TCGA-E2-A1LL-01A	3.5863	0	2.45354	2.32927	2.38195	1.21587	5.17149	0.94619	0.960432	low
TCGA-A2-A04X-01A	4.61918	0	4.6184	4.19852	3.57317	1.05171	2.97399	1.90649	1.51451	high
TCGA-A7-A4SC-01A	1.22192	0	2.87645	7.59507	3.73098	1.62575	4.51598	0.937259	0.457305	low
TCGA-A8-A06T-01A	4.42192	0	5.27094	6.57148	3.23752	0.906072	2.86829	1.8556	1.81022	high
TCGA-E9-A5FK-01A	2.22466	0	4.58385	6.38382	4.5296	1.80698	4.28507	1.35322	0.845119	low
TCGA-BH-A204-01A	6.94247	1	2.2767	1.00235	1.76049	1.02293	2.43027	0.856329	4.19651	high
TCGA-BH-A0BT-01A	6.47945	0	2.94678	7.12605	3.16085	1.15087	3.72518	0.893167	0.663064	low
TCGA-AN-A0AK-01A	0.613699	0	2.39808	1.74286	2.73359	1.04203	1.99448	1.50841	2.01008	high
TCGA-LD-A66U-01A	1.76986	0	4.47534	7.25049	4.55098	1.72628	4.18361	1.16078	0.723312	low
TCGA-BH-A209-01A	10.8466	1	1.74896	5.82339	3.07794	1.13873	2.68767	1.93531	0.474375	low
TCGA-D8-A27F-01A	1.33699	0	3.35725	1.34672	2.13272	1.82685	5.73029	0.97776	2.94646	high
TCGA-LL-A50Y-01A	2.08767	0	3.68044	7.10387	4.54528	1.34544	2.60872	1.42224	0.590245	low
TCGA-GM-A3XN-01A	5.53151	0	4.30071	7.15231	4.34978	1.99579	4.66876	1.58565	0.709237	low
TCGA-BH-A0E2-01A	1.19178	0	3.34191	2.37889	2.52371	1.14437	3.32763	0.95694	2.69642	high
TCGA-AR-A24V-01A	8.77534	0	3.16688	6.63175	2.51421	1.17415	3.92636	0.96078	1.14324	high
TCGA-EW-A424-01A	1.9589	0	3.72614	8.03167	3.42077	1.55978	3.97906	1.15078	0.901797	low
TCGA-EW-A1PG-01A	2.87945	0	2.89358	5.46803	2.22117	1.43956	3.91647	0.915731	1.86761	high
TCGA-A8-A07L-01A	2.67123	0	2.49153	4.23191	2.3223	1.08693	2.7701	0.856333	1.92557	high
TCGA-AO-A12C-01A	6.49863	0	3.00929	5.70256	3.58156	1.13415	4.01796	0.856332	0.545161	low
TCGA-BH-A0HI-01A	1.69863	0	2.93414	6.81623	3.30106	1.11772	3.3183	0.856335	0.720494	low
TCGA-A1-A0SF-01A	4.00822	0	3.01211	5.85701	3.22499	1.13544	4.27053	1.2567	0.53999	low
TCGA-PE-A5DD-01A	5.35068	0	3.51051	7.2993	4.32432	1.39339	4.12917	1.36897	0.352713	low
TCGA-E2-A10B-01A	3.12603	0	2.37702	4.36319	2.61766	1.18425	3.17162	0.890147	1.34029	high
TCGA-BH-A0E0-01A	0.367123	0	2.34011	2.26942	2.09181	0.992859	1.89075	0.941045	3.43047	high
