# Supplementary material for: Identification of stromal cell proportion-related genes in the breast cancer tumor microenvironment using CorDelSFS feature selection: implications for tumor progression and prognosis
Source: Front Genet. 2023 Jul 27;14:1165648. doi: 10.3389/fgene.2023.1165648 (PMC10421750; doi:10.3389/fgene.2023.1165648)
Supplement: Supplementary file 6 [file Table1.XLSX]

## Sheet: Sheet1
gene	conMean	treatMean	logFC	pValue	fdr
MT1A	4.87972	1.952	-2.92772	1.5e-65	4.38e-65
ADIRF-AS1	3.58657	1.56006	-2.02651	1.03e-100	2.72e-99
PHYKPL	4.89864	2.40531	-2.49332	5.44e-102	4.28e-100
PLIN4	5.58703	2.61319	-2.97383	1.61e-52	3.76e-52
RPL41	10.3664	7.72663	-2.63977	5.36e-102	4.28e-100
UQCRB	6.72708	4.42341	-2.30367	6.45e-102	4.28e-100
CAPN3	3.4736	0.979394	-2.4942	5.34e-102	4.28e-100
AKR1C2	5.38673	1.52909	-3.85764	7.24e-91	6.21e-90
LYZ	3.28968	5.70914	2.41946	7.25e-69	2.28e-68
PLIN1	5.83745	2.47655	-3.36089	2.36e-59	6.13e-59
FP236383.3	7.29162	0.878135	-6.41349	6.61e-102	4.28e-100
NPIPB3	5.22033	1.14042	-4.07991	5.34e-102	4.28e-100
MICOS10	5.56178	3.12239	-2.43939	5.42e-102	4.28e-100
KIAA1324	3.08212	5.39502	2.3129	2.36e-60	6.26e-60
ADAMTSL4	4.6314	1.77069	-2.86071	2.85e-100	6.62e-99
AC004057.1	7.5112	0.967664	-6.54354	5.34e-102	4.28e-100
AC011558.1	4.06695	0.856331	-3.21062	5.24e-102	4.28e-100
STAT1	3.73597	5.89375	2.15779	1.53e-94	1.66e-93
NEK2	0.966264	3.3067	2.34044	1.95e-101	7.35e-100
CTHRC1	3.51433	5.69591	2.18158	3.99e-74	1.44e-73
CRIP1	5.79869	2.34639	-3.45231	2.46e-100	5.8e-99
PBK	0.966587	3.02577	2.05918	6.69e-101	1.91e-99
SPNS1	3.78961	1.39794	-2.39167	5.34e-102	4.28e-100
HLA-DRB6	1.86337	3.97421	2.11084	1.4e-76	5.5e-76
AKR1C1	5.28935	1.35477	-3.93458	4.67e-99	8.15e-98
MMP11	1.63216	5.46176	3.82961	2.03e-98	3.22e-97
RNA5SP216	3.0779	0.856331	-2.22157	1.15e-98	1.88e-97
RBM4	5.13293	2.5413	-2.59162	1.42e-101	6.01e-100
BLOC1S5-TXNDC5	3.29555	0.923157	-2.37239	8.46e-102	4.58e-100
GOLGA6L5P	3.51401	0.923827	-2.59018	5.34e-102	4.28e-100
CA4	4.38823	1.01093	-3.37729	1.11e-98	1.82e-97
NLRP1	4.02613	1.74536	-2.28077	2.05e-101	7.59e-100
LINC01001	3.54739	1.01637	-2.53102	5.34e-102	4.28e-100
BPTFP1	3.11871	0.859305	-2.25941	5.26e-102	4.28e-100
FABP5	5.90431	2.85227	-3.05205	5.7e-88	4.23e-87
LIPE	6.38925	2.27768	-4.11157	3.97e-88	2.97e-87
PTPRM	4.86823	2.71365	-2.15457	1.7e-97	2.41e-96
NUP210	1.56962	4.24749	2.67787	4.55e-101	1.39e-99
IGKV3-20	3.88457	6.28799	2.40342	1.41e-28	2.32e-28
AC011462.2	3.12707	0.867451	-2.25962	5.33e-102	4.28e-100
NKTR	5.05207	2.72658	-2.32549	2.23e-100	5.31e-99
ITIH5	4.32676	1.67874	-2.64802	5.49e-96	6.68e-95
CBWD3	3.48346	0.988063	-2.4954	5.34e-102	4.28e-100
DNLZ	3.06511	0.914204	-2.1509	5.34e-102	4.28e-100
RPL14	8.07592	6.0506	-2.02532	8.41e-102	4.57e-100
IGLV3-21	1.8914	4.5568	2.66541	5.26e-53	1.24e-52
PCBP1-AS1	3.94724	1.52702	-2.42022	5.34e-102	4.28e-100
GYPC	5.42902	2.98083	-2.4482	1.39e-98	2.25e-97
CNTFR	4.09702	1.82824	-2.26879	1.18e-74	4.34e-74
PCK1	3.32309	1.07643	-2.24666	5.57e-75	2.08e-74
SNX15	3.11328	1.0268	-2.08648	5.34e-102	4.28e-100
FAM83H	1.91322	4.89979	2.98657	9.77e-102	4.88e-100
FBP1	3.27036	5.45093	2.18057	5.87e-61	1.57e-60
TNFRSF14	5.80173	3.12887	-2.67287	3.66e-101	1.16e-99
WASH9P	3.73464	1.63511	-2.09953	5.55e-102	4.28e-100
LAMP5	0.999464	3.0636	2.06414	1.69e-96	2.16e-95
PITX1	1.0466	3.20799	2.16138	4.56e-84	2.81e-83
RPL41P2	4.40084	1.88356	-2.51728	1.27e-100	3.24e-99
H19	6.16681	3.46477	-2.70204	7.32e-80	3.3e-79
KLC1	5.53287	1.87139	-3.66148	5.34e-102	4.28e-100
TBC1D9	3.51343	5.91245	2.39901	3.03e-54	7.23e-54
HSPA5	5.71326	7.88872	2.17547	3.8e-97	5.19e-96
SKP1	7.24586	4.78567	-2.46018	5.34e-102	4.28e-100
CXCL9	1.29038	4.26967	2.97929	6.56e-88	4.86e-87
EIF4A1	7.37991	1.55602	-5.82389	5.34e-102	4.28e-100
NPIPB14P	3.03344	1.03178	-2.00166	5.34e-102	4.28e-100
ERBB3	3.28544	5.59857	2.31313	2.98e-68	9.27e-68
SIK1B	4.28213	1.81614	-2.46599	1.2e-89	9.67e-89
POLR2J3	4.96976	1.14695	-3.82282	5.34e-102	4.28e-100
SUSD3	2.15184	4.84049	2.68865	2.97e-62	8.15e-62
FABP4	9.57586	3.88077	-5.69508	1.12e-86	7.8e-86
DDX3Y	2.90795	0.891775	-2.01618	4.03e-95	4.58e-94
DTX3L	2.44186	4.53561	2.09375	1.56e-101	6.32e-100
HERC2P3	3.93966	1.05996	-2.87971	5.52e-102	4.28e-100
FBLN5	5.7211	3.48495	-2.23615	3.72e-92	3.42e-91
AL136131.3	4.59696	0.856331	-3.74063	5.34e-102	4.28e-100
RBP7	6.26259	3.62804	-2.63455	9.22e-78	3.79e-77
RPL37	8.69071	6.21407	-2.47664	1.47e-101	6.11e-100
FYN	4.80301	2.67175	-2.13126	3.57e-98	5.48e-97
DBNDD2	4.69309	1.91728	-2.77581	9.14e-102	4.73e-100
TOP2A	1.22711	4.48969	3.26258	8.62e-101	2.35e-99
ANXA1	7.21921	4.8981	-2.32111	3.78e-92	3.48e-91
SELENOP	6.70084	4.1429	-2.55793	2.75e-95	3.18e-94
IL11RA	4.22715	2.0188	-2.20834	1.3e-100	3.3e-99
TACC1	5.10075	3.0791	-2.02165	1.03e-86	7.16e-86
DSP	2.8714	6.15501	3.28361	1.92e-88	1.46e-87
DPH1	4.49313	2.48731	-2.00582	5.36e-102	4.28e-100
SLC25A27	4.246	1.47127	-2.77473	4.98e-101	1.5e-99
U2AF1L5	4.2689	0.893008	-3.37589	5.34e-102	4.28e-100
NFATC4	5.32513	2.92432	-2.40081	1.52e-96	1.94e-95
TNS2	6.70184	3.58971	-3.11213	7e-102	4.32e-100
CHMP4C	2.03858	4.11789	2.07931	9.99e-93	9.51e-92
ASF1B	1.15009	3.73776	2.58767	1.02e-101	4.93e-100
TSPAN1	2.10549	4.60299	2.4975	4.25e-55	1.03e-54
HSPB2-C11orf52	2.92118	0.860159	-2.06102	5.31e-102	4.28e-100
ECSCR	4.48412	2.33802	-2.1461	2.38e-96	3e-95
REX1BD	4.89948	2.84865	-2.05083	9.34e-96	1.12e-94
JPT2	3.25252	5.89314	2.64062	5.36e-102	4.28e-100
MATR3	3.73627	1.17501	-2.56126	5.34e-102	4.28e-100
EIF3F	6.55379	4.22275	-2.33104	5.34e-102	4.28e-100
MIR4477B	0.85634	2.94064	2.0843	4.56e-98	6.91e-97
IGHG4	1.8391	5.54151	3.70241	2.41e-78	1.02e-77
GABARAP	7.63717	4.95076	-2.68641	5.34e-102	4.28e-100
LMCD1	5.40931	2.99475	-2.41457	5.56e-98	8.32e-97
F3	5.15215	3.11655	-2.03561	7.76e-73	2.71e-72
RPL13	10.3872	6.94368	-3.44353	5.56e-102	4.28e-100
TTLL3	5.02685	1.79701	-3.22984	5.36e-102	4.28e-100
RPS15A	8.99542	6.25687	-2.73855	5.33e-102	4.28e-100
AC022149.1	4.3209	1.41334	-2.90757	6.32e-102	4.28e-100
NME2	7.36814	4.5462	-2.82194	5.9e-101	1.72e-99
KCNIP2	4.09944	1.52047	-2.57898	1.28e-81	6.27e-81
MUC20-OT1	5.06068	1.5264	-3.53428	5.34e-102	4.28e-100
LCAT	4.2669	1.82365	-2.44326	7.91e-102	4.45e-100
CENPF	1.24157	3.44775	2.20618	9.92e-100	1.99e-98
AL160408.2	4.73871	0.856331	-3.88238	5.24e-102	4.28e-100
ADCY4	5.25104	1.68562	-3.56542	5.74e-102	4.28e-100
VAMP8	4.89777	7.22105	2.32328	2.24e-99	4.15e-98
PAFAH1B3	2.77197	5.52129	2.74932	1.32e-100	3.35e-99
ANGPTL4	5.53406	2.76745	-2.76661	2.86e-75	1.08e-74
IGKV4-1	2.89146	5.60093	2.70948	1.23e-39	2.36e-39
FKBP4	4.08571	6.38111	2.2954	2.15e-97	3.02e-96
TUT4	3.95823	1.82819	-2.13004	1.12e-101	5.16e-100
CTXN1	1.63716	4.26671	2.62955	2.04e-98	3.24e-97
TGFB1I1	4.89566	2.88847	-2.00718	9.28e-100	1.88e-98
ABI3BP	3.97567	1.95214	-2.02352	1.52e-85	1e-84
MRPS35	3.48688	5.49864	2.01176	5.68e-102	4.28e-100
POLR2F	4.82401	0.936321	-3.88768	5.34e-102	4.28e-100
CHKB	5.40113	1.58668	-3.81446	5.34e-102	4.28e-100
MRPL38	4.85032	1.88599	-2.96433	5.34e-102	4.28e-100
CRABP2	4.302	8.5135	4.21149	1.03e-86	7.2e-86
AGAP11	3.03356	0.899423	-2.13414	5.39e-102	4.28e-100
MISP	1.06674	3.70215	2.63541	3.55e-86	2.42e-85
TPX2	1.1868	4.39511	3.20831	1.34e-101	5.74e-100
SERINC2	3.63165	5.78968	2.15804	2.78e-70	9.08e-70
SAA1	7.99087	4.55167	-3.4392	2.66e-66	7.91e-66
TPM1	7.18907	4.75472	-2.43435	2.29e-100	5.45e-99
AL732372.2	4.07256	0.938309	-3.13425	5.34e-102	4.28e-100
HERC2P2	5.09561	2.01521	-3.0804	1.03e-101	4.95e-100
PRLR	1.76332	4.24693	2.4836	3.88e-88	2.91e-87
CCNL1	6.11344	3.38832	-2.72511	6.48e-102	4.28e-100
BTNL9	6.29907	1.5933	-4.70577	2.91e-101	9.84e-100
LMBR1L	5.04925	2.59971	-2.44954	6.08e-102	4.28e-100
HSPB7	4.51191	1.46304	-3.04887	7.82e-85	5.02e-84
SAA2	5.60303	1.93589	-3.66714	9.08e-84	5.53e-83
IGHV3-15	2.18569	4.30363	2.11794	1.29e-37	2.41e-37
STAB1	5.44359	2.82692	-2.61667	6.26e-99	1.06e-97
ICAM2	4.91384	2.05335	-2.86049	9.68e-102	4.85e-100
TMEM30B	1.96604	4.00826	2.04222	3.52e-95	4.02e-94
SCCPDH	3.13279	5.44235	2.30956	3.06e-89	2.42e-88
HSP90AB1	7.31131	9.42778	2.11647	1.47e-101	6.11e-100
CBWD1	3.75253	1.59249	-2.16004	5.34e-102	4.28e-100
ABCA10	3.73486	1.04151	-2.69335	5.68e-102	4.28e-100
ABCA5	3.84124	1.73969	-2.10154	2.45e-101	8.59e-100
SLCO4A1	4.07583	1.40866	-2.66717	6.85e-97	9.09e-96
FMO2	4.53279	2.06802	-2.46477	1.5e-86	1.04e-85
RGPD6	3.28433	0.859082	-2.42525	5.33e-102	4.28e-100
VEGFA	5.69757	3.34117	-2.3564	1.36e-92	1.29e-91
NSUN5P1	4.38671	2.01054	-2.37618	3.39e-101	1.09e-99
SFRP2	5.48905	7.6091	2.12005	7e-49	1.54e-48
AC006027.1	3.23026	0.856331	-2.37393	5.24e-102	4.28e-100
FEN1	1.95157	4.2496	2.29803	7.76e-102	4.44e-100
MT-TY	0.85634	3.06	2.20366	6.15e-99	1.05e-97
NDRG2	6.8665	3.53563	-3.33087	7.44e-99	1.25e-97
RNVU1-18	3.1229	0.879957	-2.24294	1.98e-100	4.79e-99
AL162151.2	6.71934	2.17179	-4.54755	1.55e-90	1.3e-89
NDUFA11	6.37012	3.34253	-3.02759	5.88e-102	4.28e-100
AC138969.1	6.32278	0.920717	-5.40206	5.34e-102	4.28e-100
RCC2	3.5675	5.96372	2.39622	5.68e-102	4.28e-100
TXNDC5	4.77474	1.92889	-2.84585	5.47e-102	4.28e-100
FCGR3A	2.61922	4.70515	2.08593	1.54e-81	7.54e-81
ST14	2.6664	5.3353	2.6689	3.24e-96	4.02e-95
GTF2IP1	4.70583	1.10183	-3.60399	5.34e-102	4.28e-100
ITGB1BP1	5.64835	3.12548	-2.52287	1.96e-101	7.37e-100
ARFGEF3	1.42801	3.50765	2.07964	8.67e-92	7.81e-91
SH3BP5	4.90688	2.32926	-2.57762	1.1e-101	5.13e-100
NAT1	1.60727	4.37527	2.768	1.29e-63	3.63e-63
TREX1	3.53622	0.856331	-2.67989	5.24e-102	4.28e-100
RAP1B	5.71116	2.32642	-3.38474	5.34e-102	4.28e-100
GSTM2	6.46083	1.87698	-4.58385	5.76e-102	4.28e-100
CDS1	1.53251	3.94832	2.41581	5.61e-101	1.65e-99
ALDH2	6.06375	3.45104	-2.61271	4.83e-94	5.06e-93
RPL37A	10.2535	6.69183	-3.56172	5.31e-102	4.28e-100
AL157392.3	4.05474	1.45523	-2.59951	5.34e-102	4.28e-100
IGF1	3.8779	1.13443	-2.74347	6.56e-102	4.28e-100
FAM160B2	5.29658	3.14593	-2.15065	6.32e-102	4.28e-100
SULT1A4	3.37438	0.858233	-2.51614	5.29e-102	4.28e-100
CCDC84	4.14604	2.06162	-2.08442	1.12e-101	5.17e-100
C1QTNF5	4.10056	0.856331	-3.24423	5.24e-102	4.28e-100
IGHJ3	0.85634	2.96219	2.10585	5.44e-67	1.64e-66
HLA-DRB1	6.02178	8.10791	2.08613	3.88e-76	1.5e-75
HAUS7	3.75573	1.29879	-2.45693	5.34e-102	4.28e-100
C11orf96	5.62774	2.63707	-2.99067	2.01e-91	1.77e-90
SLC2A3	4.7884	2.7669	-2.0215	6.05e-66	1.79e-65
TRIOBP	4.49697	2.076	-2.42097	5.34e-102	4.28e-100
GOLGA8B	4.90443	1.78194	-3.12249	9.54e-102	4.8e-100
ADAMTS9	3.97253	1.80596	-2.16656	2.17e-92	2.02e-91
SBK1	1.10764	3.33256	2.22492	2.27e-101	8.16e-100
MXRA7	5.72984	3.11086	-2.61898	1.1e-101	5.13e-100
NNMT	7.38978	4.88626	-2.50351	7.36e-91	6.31e-90
PPP1R14A	5.26037	1.93674	-3.32363	2.85e-99	5.19e-98
MGST1	7.11819	4.38854	-2.72965	3.19e-91	2.78e-90
RPL31	9.80966	6.81363	-2.99603	5.37e-102	4.28e-100
DST	5.97921	2.66405	-3.31516	3.41e-101	1.1e-99
ACTG1	8.35057	10.5258	2.17518	1.93e-101	7.28e-100
AC125494.1	2.95248	0.918512	-2.03397	5.34e-102	4.28e-100
ARF6	3.7297	5.85467	2.12497	5.39e-102	4.28e-100
UPK3BL1	4.1017	1.08055	-3.02115	6.78e-102	4.3e-100
AC068831.4	2.93532	0.856331	-2.07899	5.24e-102	4.28e-100
RBPMS	6.62845	3.23258	-3.39587	5.36e-102	4.28e-100
ZNF281	1.73619	3.76197	2.02578	2.66e-101	9.2e-100
ACACB	5.54335	1.95674	-3.58661	2.99e-99	5.42e-98
PAN2	5.06485	2.78466	-2.28019	1.01e-101	4.93e-100
APBB3	4.44367	2.32352	-2.12014	3.97e-101	1.24e-99
DES	3.50162	1.44037	-2.06126	1.43e-79	6.35e-79
IGKV1D-39	3.46354	1.23975	-2.2238	2.61e-56	6.45e-56
ADH1B	7.71247	2.24695	-5.46552	4.09e-100	9.08e-99
LPL	5.51893	2.98794	-2.53099	8.9e-52	2.05e-51
MYH11	5.18181	2.33595	-2.84586	3.81e-86	2.59e-85
ZWINT	1.58957	4.27271	2.68314	1.87e-101	7.11e-100
RPL41P1	0.85634	7.67492	6.81858	5.32e-102	4.28e-100
RBP4	5.7408	2.24598	-3.49483	9.74e-64	2.75e-63
FAM111B	0.955727	2.95938	2.00365	1.25e-101	5.48e-100
FNDC10	1.28468	3.366	2.08132	1.07e-99	2.12e-98
GJB2	1.10657	3.85969	2.75312	5.06e-95	5.7e-94
AC004890.2	3.42232	1.30504	-2.11728	7.36e-102	4.4e-100
NOTCH2NLA	3.03421	0.957948	-2.07627	5.34e-102	4.28e-100
SLC44A4	1.9436	4.78699	2.84339	4.9e-54	1.17e-53
POLD4	5.05542	3.0552	-2.00022	3.67e-98	5.61e-97
FP236383.2	7.29162	0.864909	-6.42672	5.26e-102	4.28e-100
WASH6P	4.49025	1.69022	-2.80004	5.74e-102	4.28e-100
GIMAP5	4.03603	1.04939	-2.98664	5.42e-102	4.28e-100
RAB25	2.95774	6.24594	3.28821	2.45e-97	3.41e-96
RRM2	1.13171	3.55734	2.42563	2.6e-99	4.77e-98
CLDN3	3.03149	5.66826	2.63677	4.52e-64	1.28e-63
ECHDC2	6.60295	2.77567	-3.82728	5.99e-102	4.28e-100
CFD	7.85053	3.94261	-3.90792	2.54e-91	2.23e-90
CDKN1C	5.09817	2.77499	-2.32318	5.14e-94	5.37e-93
PLEKHF2	2.62852	4.96009	2.33157	2.59e-99	4.75e-98
HOTAIRM1	3.79931	1.74311	-2.0562	4.43e-96	5.44e-95
RNU2-2P	3.93805	0.856331	-3.08172	1.86e-101	7.09e-100
DHCR24	4.46201	7.44472	2.98271	2.87e-89	2.27e-88
ENC1	1.90289	3.9643	2.06141	7.05e-99	1.19e-97
HSF4	4.9659	1.94465	-3.02125	5.83e-101	1.7e-99
SORBS3	6.257	4.1782	-2.0788	8.79e-101	2.38e-99
FADS3	5.32268	2.32082	-3.00186	1.08e-101	5.07e-100
CLDN5	6.84947	2.17153	-4.67794	9.99e-102	4.92e-100
PNPLA2	7.60625	5.11332	-2.49293	1.21e-96	1.57e-95
ZNF410	3.82342	1.21775	-2.60568	5.34e-102	4.28e-100
TK1	1.76121	5.08595	3.32474	3.1e-101	1.03e-99
SP100	5.02439	2.96897	-2.05542	8.3e-102	4.57e-100
ZBTB16	3.91356	1.20124	-2.71231	5.71e-97	7.65e-96
MRPL53	4.63811	2.22019	-2.41792	5.36e-102	4.28e-100
AC008894.2	3.20292	0.888163	-2.31475	5.34e-102	4.28e-100
RNPC3	3.94571	1.87636	-2.06935	9.01e-102	4.7e-100
CA12	2.79417	5.4086	2.61443	1.19e-49	2.66e-49
SOX4	2.78401	5.37013	2.58611	4.75e-99	8.27e-98
FMC1-LUC7L2	2.94369	0.866181	-2.07751	3.01e-98	4.66e-97
GTF2IRD2	3.49118	1.30454	-2.18664	5.34e-102	4.28e-100
IRF6	2.66585	5.24751	2.58166	7.45e-94	7.68e-93
EEF1A2	1.6715	4.51903	2.84753	2.04e-50	4.59e-50
AC091564.4	2.90441	0.856331	-2.04808	5.24e-102	4.28e-100
ADAMTS10	4.03669	1.75376	-2.28293	4.86e-101	1.46e-99
GABRE	4.9023	1.35256	-3.54974	8.91e-100	1.81e-98
SCARA5	3.56299	1.29041	-2.27258	4.65e-93	4.52e-92
NDUFB8	6.03807	4.01681	-2.02126	8.54e-102	4.6e-100
MTCP1	3.2815	1.23554	-2.04597	1.27e-101	5.53e-100
IGLV1-40	2.83787	5.01921	2.18135	1.17e-31	2.02e-31
CDC20	1.36473	4.1307	2.76598	2.54e-98	3.98e-97
HEXA	5.14325	3.07938	-2.06386	1.84e-101	7.06e-100
TPTEP1	3.66018	1.65691	-2.00327	1.28e-91	1.14e-90
EGFL7	6.26639	3.5313	-2.73509	6.8e-96	8.21e-95
SERF1B	4.02742	1.06321	-2.9642	5.34e-102	4.28e-100
AC092683.1	3.37188	0.958256	-2.41362	5.34e-102	4.28e-100
MAPK8IP3	4.88335	2.74488	-2.13847	4.94e-100	1.07e-98
PPP1R14BP3	1.67884	4.73005	3.05121	1.14e-101	5.22e-100
AARSD1	4.44585	1.70162	-2.74423	5.34e-102	4.28e-100
KIF4A	0.941996	2.95127	2.00928	1.72e-101	6.72e-100
SLC9A3R1	4.20388	7.16378	2.9599	5.37e-90	4.4e-89
ERMP1	2.15776	4.36533	2.20757	3.15e-100	7.21e-99
RPS23	9.82942	7.0437	-2.78572	5.32e-102	4.28e-100
GABARAPL1	5.92406	3.6866	-2.23747	6.55e-101	1.88e-99
NDUFA13	6.24096	3.68302	-2.55793	2.89e-101	9.8e-100
RNU1-3	3.1229	0.866443	-2.25646	4.12e-101	1.28e-99
LRCH4	4.63139	2.14289	-2.48849	5.47e-102	4.28e-100
LGI4	4.29304	1.32261	-2.97043	1.21e-101	5.39e-100
TRPS1	3.31811	5.48107	2.16297	5.32e-62	1.45e-61
NACA	8.51564	6.25404	-2.26161	5.33e-102	4.28e-100
HIST2H2AA3	4.24392	0.896601	-3.34731	8.32e-101	2.29e-99
SPSB3	5.11529	1.3425	-3.7728	5.34e-102	4.28e-100
MAGI2-AS3	3.9673	1.47252	-2.49478	5.42e-102	4.28e-100
BRI3	6.24556	3.80407	-2.44148	5.79e-102	4.28e-100
AMY2B	4.37589	1.31426	-3.06163	1.18e-101	5.32e-100
AC012321.1	3.94434	0.856331	-3.088	5.24e-102	4.28e-100
AC125611.3	3.53849	0.858767	-2.67973	5.26e-102	4.28e-100
ARPC4-TTLL3	3.00612	0.951468	-2.05465	5.34e-102	4.28e-100
CHMP4A	5.23347	1.76825	-3.46522	5.34e-102	4.28e-100
DIABLO	4.12987	1.9474	-2.18248	5.34e-102	4.28e-100
PCDHGC3	4.69213	2.30003	-2.39209	4.68e-101	1.42e-99
TMSB4XP6	3.5157	0.856331	-2.65937	3.4e-98	5.24e-97
CKAP4	3.32572	5.59256	2.26684	1.54e-101	6.25e-100
PNISR	5.87295	3.3476	-2.52536	1.81e-101	7.02e-100
BAMBI	2.23869	4.7208	2.48211	1.37e-69	4.4e-69
C15orf48	1.61039	3.99675	2.38637	1.31e-83	7.89e-83
TFF3	3.66335	6.11561	2.45226	4.19e-30	7.07e-30
AC009022.1	3.50053	1.44369	-2.05684	7.47e-102	4.42e-100
NAP1L1	6.92819	4.69957	-2.22862	9.89e-102	4.91e-100
HNRNPH1	7.32066	5.09511	-2.22555	6.85e-102	4.31e-100
NPHP3	3.72531	1.43872	-2.28659	5.34e-102	4.28e-100
CD68	4.50242	1.33785	-3.16458	2.12e-101	7.77e-100
MKI67	1.03563	3.21112	2.17549	4.91e-100	1.07e-98
CCND1	3.92885	6.52947	2.60062	2.74e-74	9.97e-74
BBS1	3.51087	1.24048	-2.27039	5.34e-102	4.28e-100
CCDC167	2.6746	4.87416	2.19957	2.97e-99	5.4e-98
ABLIM3	4.79728	2.65298	-2.14429	7.36e-76	2.82e-75
CALR	6.60902	8.69053	2.0815	7.46e-102	4.42e-100
GET4	4.06284	1.41819	-2.64465	5.34e-102	4.28e-100
GUSBP11	3.54838	0.974435	-2.57395	5.34e-102	4.28e-100
HIST1H4I	0.991457	3.69628	2.70482	6.29e-102	4.28e-100
HIST1H4H	1.37078	3.85001	2.47923	7.39e-91	6.33e-90
TOP3B	3.16493	0.921156	-2.24377	5.34e-102	4.28e-100
GLO1	4.26509	6.41138	2.1463	5.79e-102	4.28e-100
SPP1	3.45186	6.18169	2.72983	1.91e-61	5.15e-61
IGHG3	2.4051	5.09616	2.69106	1.7e-49	3.77e-49
SRSF11	6.53055	4.39929	-2.13125	8.54e-101	2.33e-99
CAMK1	4.08494	1.74579	-2.33915	8.26e-102	4.55e-100
STK25	5.7291	3.7055	-2.0236	5.52e-102	4.28e-100
MCF2L	4.85614	2.22863	-2.6275	2.02e-101	7.53e-100
HIST1H2AC	3.06959	5.82144	2.75185	1.07e-85	7.11e-85
RABIF	1.65903	3.7357	2.07668	5.42e-102	4.28e-100
ARMT1	2.66296	5.07016	2.4072	1.53e-93	1.55e-92
SUN1	5.73207	3.69077	-2.04131	1.59e-101	6.39e-100
PPARG	4.70514	2.01498	-2.69016	2.77e-90	2.3e-89
TTN-AS1	3.11588	1.03718	-2.0787	5.34e-102	4.28e-100
LRRC15	1.05396	4.30602	3.25206	2.9e-98	4.51e-97
MYBL2	1.07302	4.06583	2.99281	1e-100	2.64e-99
EZR	3.94664	7.12705	3.18041	7.14e-102	4.33e-100
AC245595.1	3.59975	1.21736	-2.38238	1.06e-101	5.04e-100
ZSWIM8	5.58216	3.39864	-2.18351	7.19e-102	4.33e-100
SMN2	3.61094	1.59833	-2.01261	1.22e-85	8.12e-85
AC126755.1	4.19725	1.06543	-3.13182	5.34e-102	4.28e-100
LIMS2	5.48996	2.05719	-3.43277	5.47e-102	4.28e-100
CRYAB	7.34623	3.71071	-3.63552	7.47e-85	4.8e-84
S100P	1.68874	4.199	2.51026	2.03e-52	4.73e-52
SPDEF	3.14207	6.25048	3.10841	1.03e-63	2.91e-63
MALAT1	6.71508	4.54616	-2.16892	2.59e-85	1.7e-84
ATOH8	4.26579	1.16245	-3.10334	3e-101	1.01e-99
NEIL1	4.58595	2.07276	-2.51319	1.5e-100	3.74e-99
HSPB6	6.84956	2.58556	-4.264	5.45e-99	9.36e-98
TPT1-AS1	4.20226	1.49432	-2.70794	6.44e-102	4.28e-100
CKS2	2.3347	5.76077	3.42607	8.34e-102	4.57e-100
RN7SL1	4.98135	0.856331	-4.12502	5.24e-102	4.28e-100
XBP1	6.52861	0.856331	-5.67228	5.24e-102	4.28e-100
KIF2C	1.13219	3.1339	2.00171	4.72e-100	1.03e-98
KIAA1522	3.25128	5.55541	2.30413	8.79e-95	9.73e-94
PYURF	4.66991	1.92372	-2.7462	5.44e-102	4.28e-100
PRR15L	2.2309	5.01422	2.78333	1.66e-86	1.15e-85
CLK1	6.46025	4.1018	-2.35845	1.23e-100	3.15e-99
RPL41P5	0.85634	6.29935	5.44301	5.33e-102	4.28e-100
TAF1D	5.47679	3.03575	-2.44105	2.17e-101	7.89e-100
AC129492.1	6.55071	2.79592	-3.75479	3.56e-101	1.14e-99
YBX3	7.06617	3.87321	-3.19296	5.76e-101	1.69e-99
CAVIN2	4.45928	2.07574	-2.38354	5.91e-88	4.38e-87
PSMC1P5	3.94537	0.912924	-3.03245	3.67e-95	4.18e-94
LAD1	1.87805	4.09247	2.21442	5.81e-69	1.83e-68
FOXA1	2.69676	5.86359	3.16683	7.57e-62	2.06e-61
AGR2	2.553	6.58002	4.02702	3.34e-59	8.67e-59
FXYD1	5.71043	1.09148	-4.61894	5.36e-102	4.28e-100
AC132217.1	5.2903	0.856331	-4.43397	5.24e-102	4.28e-100
EGFL8	3.89954	1.24591	-2.65363	5.34e-102	4.28e-100
MAOA	4.73364	2.32399	-2.40965	2.65e-74	9.68e-74
RPL10	10.4312	8.2123	-2.21888	5.27e-102	4.28e-100
ENOSF1	4.78196	2.51964	-2.26232	1.14e-101	5.22e-100
LMX1B	1.65149	3.66014	2.00865	4.37e-74	1.58e-73
ITGA7	5.90321	1.99564	-3.90757	5.22e-101	1.56e-99
SMIM11B	3.10044	0.858526	-2.24191	5.31e-102	4.28e-100
GPS2	4.96149	1.54165	-3.41984	5.34e-102	4.28e-100
PI4KAP1	3.69527	1.22962	-2.46565	1.2e-101	5.36e-100
RPL27A	8.91429	6.5083	-2.40599	7.72e-102	4.44e-100
CSE1L	3.43176	5.57819	2.14643	5.34e-102	4.28e-100
NDST2	3.54778	1.329	-2.21878	5.34e-102	4.28e-100
DOCK6	4.65041	2.38021	-2.27019	8.34e-102	4.57e-100
KIF11	1.06984	3.31956	2.24972	6.53e-102	4.28e-100
COL11A1	1.09116	4.06702	2.97587	7.57e-89	5.87e-88
ACAD11	3.49642	0.947255	-2.54916	5.34e-102	4.28e-100
RNA5-8SN3	7.68245	0.857678	-6.82477	5.24e-102	4.28e-100
COL5A2	3.6356	6.03059	2.39499	5.16e-78	2.15e-77
HMGN2P5	4.46326	2.24592	-2.21734	2.76e-101	9.49e-100
COL3A1	5.88471	9.13063	3.24593	9.93e-80	4.45e-79
FAM156A	3.82148	0.885993	-2.93549	5.34e-102	4.28e-100
FAM193B	5.59239	3.0071	-2.58529	6.38e-102	4.28e-100
CEACAM6	1.01489	3.99113	2.97625	1.05e-80	4.95e-80
ISG15	3.65629	6.14378	2.48749	1.01e-70	3.32e-70
GTF2IRD2B	3.93933	1.63374	-2.30559	5.6e-102	4.28e-100
KRT8	5.1295	7.97428	2.84477	2.08e-68	6.49e-68
AC073850.1	3.10213	1.06323	-2.0389	2.37e-86	1.63e-85
CD34	5.40488	3.24556	-2.15932	6.24e-94	6.47e-93
AC011603.2	3.21357	0.92744	-2.28613	4.9e-95	5.53e-94
TFF1	1.43208	5.96832	4.53624	7.11e-55	1.71e-54
ARGLU1	6.37715	4.05035	-2.3268	4.39e-101	1.35e-99
H2AFX	2.54338	4.72123	2.17786	9e-100	1.83e-98
RPS27L	5.75589	3.10076	-2.65513	2.35e-101	8.31e-100
RPL23AP42	7.98989	2.60244	-5.38745	5.34e-102	4.28e-100
GARS-DT	4.70929	1.49956	-3.20973	5.34e-102	4.28e-100
RPL22P1	5.91547	1.97175	-3.94372	5.57e-102	4.28e-100
RPL23	8.94931	6.91018	-2.03913	3.3e-94	3.5e-93
ENPP2	5.19341	2.5708	-2.62261	5.35e-94	5.57e-93
PPP1R12C	5.79542	3.12293	-2.67249	5.52e-102	4.28e-100
NPIPP1	4.33924	2.1288	-2.21043	7.54e-101	2.12e-99
CDK10	5.14607	2.78945	-2.35662	1.17e-101	5.3e-100
S100A14	2.72667	6.98189	4.25522	5.84e-86	3.94e-85
NKAIN1	0.946968	3.30415	2.35718	9.56e-88	7.01e-87
AP000892.3	3.73645	1.45825	-2.2782	9.09e-101	2.44e-99
GRHL2	1.82267	4.26568	2.44301	3.12e-100	7.13e-99
WSB1	5.87643	3.44269	-2.43374	1.86e-101	7.09e-100
IQANK1	1.58612	4.27923	2.69311	4.17e-100	9.26e-99
AC016596.2	0.85634	3.23249	2.37615	5.34e-102	4.28e-100
CES1	4.20351	2.12131	-2.08221	1.94e-63	5.44e-63
HBA1	5.29088	0.916674	-4.37421	6.25e-102	4.28e-100
FGF7	3.95019	1.70081	-2.24937	1.1e-94	1.21e-93
TSPAN13	4.41195	7.09149	2.67954	4.11e-91	3.57e-90
LINC00893	3.46029	1.30986	-2.15043	2.83e-101	9.66e-100
ABCA6	3.96848	1.19114	-2.77734	5.36e-102	4.28e-100
MTMR3	3.77649	1.55264	-2.22385	5.34e-102	4.28e-100
MRNIP	4.20336	1.96527	-2.23809	6.99e-102	4.32e-100
PPP1R1A	5.06797	1.90352	-3.16445	9.56e-73	3.33e-72
TOMM5	4.92095	2.83195	-2.08899	2.32e-101	8.25e-100
ILK	5.89234	2.40231	-3.49003	5.34e-102	4.28e-100
PILRB	4.84075	1.58012	-3.26063	6.53e-102	4.28e-100
ACTA2-AS1	4.63664	1.42272	-3.21392	1.74e-96	2.21e-95
ATP1B1	3.53883	6.08411	2.54528	4.65e-72	1.58e-71
EPB41L4A-AS1	5.21782	2.75607	-2.46175	3.3e-101	1.07e-99
IGSF3	1.6134	3.92643	2.31303	1.64e-98	2.64e-97
AK1	4.69243	2.43866	-2.25377	2.34e-101	8.29e-100
CD36	7.15068	2.75934	-4.39133	4.07e-92	3.74e-91
STAG3L5P-PVRIG2P-PILRB	5.21844	1.48841	-3.73003	5.34e-102	4.28e-100
KSR1	3.71858	1.66437	-2.05421	1.83e-99	3.45e-98
UBE2C	1.2948	4.69918	3.40437	5.69e-100	1.22e-98
EIF3C	6.51058	1.70183	-4.80875	5.34e-102	4.28e-100
SNHG12	4.69278	2.40665	-2.28613	3.8e-100	8.48e-99
MARCKSL1	4.54296	7.98456	3.4416	1.18e-101	5.31e-100
CLASRP	5.52189	3.08082	-2.44107	6.22e-102	4.28e-100
SMARCD3	4.73516	2.71865	-2.01652	5.56e-97	7.47e-96
GPD1	5.29396	2.11047	-3.1835	5.87e-61	1.57e-60
ADM	5.96898	2.42054	-3.54843	6.74e-97	8.95e-96
MRPL14	3.5762	5.73816	2.16195	1.47e-101	6.11e-100
RARRES2	6.83109	4.38356	-2.44753	5.33e-94	5.55e-93
IGHG2	3.51639	6.35112	2.83474	7.47e-49	1.64e-48
KPNA2	2.86405	5.61477	2.75072	5.27e-101	1.57e-99
AC018738.1	1.10874	4.36412	3.25537	5.96e-102	4.28e-100
PLAC9	4.86619	2.35957	-2.50662	2.2e-85	1.45e-84
GABBR1	4.63066	2.49001	-2.14065	2.36e-99	4.37e-98
GCSHP5	3.1748	0.970017	-2.20479	6.14e-102	4.28e-100
AMT	4.19586	1.67687	-2.51899	9.85e-101	2.61e-99
MXRA5	1.82561	5.16129	3.33567	4.85e-98	7.32e-97
SDC1	2.56968	6.65047	4.08078	1.34e-98	2.18e-97
EGFLAM	4.22843	1.95838	-2.27005	1.35e-100	3.42e-99
CHPF	3.46078	5.48073	2.01994	6.1e-99	1.04e-97
TFPI	4.5794	1.80729	-2.77211	2.33e-98	3.66e-97
SYNE1	3.88356	1.59538	-2.28817	1.72e-101	6.72e-100
STAG3L3	3.53677	1.24937	-2.2874	5.34e-102	4.28e-100
MTND4P12	1.14212	4.14323	3.00111	3.22e-86	2.2e-85
GRASP	4.77403	2.07992	-2.69411	2.13e-100	5.11e-99
TRARG1	3.91861	1.66573	-2.25287	1.7e-51	3.9e-51
ADAMTS1	5.37709	3.02601	-2.35108	2.4e-84	1.5e-83
ADIRF	7.64516	0.85706	-6.7881	5.26e-102	4.28e-100
SPINT2	4.83911	6.8631	2.02399	3.18e-42	6.35e-42
AURKA	1.2183	3.31161	2.09331	2.43e-101	8.52e-100
SOD2	6.64201	4.05643	-2.58559	3.21e-93	3.17e-92
PDLIM2	4.51801	1.83765	-2.68037	6.47e-102	4.28e-100
BGN	5.34886	8.28468	2.93582	7.38e-93	7.08e-92
ABCA9	3.70468	1.24137	-2.46331	2.34e-101	8.29e-100
HSPB1P1	0.99837	3.0829	2.08453	2.12e-100	5.1e-99
EPCAM	2.77846	6.64491	3.86644	9.05e-100	1.84e-98
RAB3D	1.99298	4.21226	2.21928	2.46e-99	4.53e-98
TINAGL1	6.26179	3.05219	-3.2096	3.42e-101	1.1e-99
RNA5-8SN2	7.68245	0.859347	-6.8231	5.24e-102	4.28e-100
MYLK	5.16643	2.81247	-2.35396	7.83e-87	5.5e-86
CENPT	4.89822	2.57562	-2.3226	6.11e-102	4.28e-100
KANK3	3.66237	1.54532	-2.11705	1.04e-99	2.08e-98
CLK3	4.82292	2.13372	-2.68919	5.34e-102	4.28e-100
WDR13	5.60238	3.38417	-2.21821	5.6e-101	1.65e-99
ABCA8	4.10707	1.30012	-2.80695	8.87e-101	2.4e-99
CPT1B	3.8906	1.32144	-2.56916	5.74e-102	4.28e-100
RNU1-28P	3.1229	0.87615	-2.24675	9.37e-101	2.5e-99
ACTG2	5.13687	2.88947	-2.2474	4.23e-50	9.49e-50
ABCD4	4.8552	2.41647	-2.43873	5.34e-102	4.28e-100
COMP	2.17561	4.92403	2.74842	8.29e-70	2.67e-69
RNU1-2	3.09066	0.880358	-2.2103	6.22e-100	1.32e-98
NPR1	4.3969	1.94093	-2.45597	2.68e-91	2.35e-90
RBM34	4.27125	1.43318	-2.83807	5.34e-102	4.28e-100
2023-03-01	4.2691	1.92544	-2.34366	6.33e-63	1.76e-62
PSMD9	4.30241	2.20344	-2.09896	5.34e-102	4.28e-100
LEP	3.67071	1.39984	-2.27087	5.27e-49	1.16e-48
USP32P1	3.03156	0.94886	-2.0827	2.91e-94	3.09e-93
NIPSNAP1	2.99684	5.06082	2.06398	2.23e-101	8.05e-100
RNA5-8SN1	7.68245	0.862124	-6.82032	5.24e-102	4.28e-100
SPG7	5.14515	2.83362	-2.31153	5.34e-102	4.28e-100
CYP2T1P	1.18341	3.64508	2.46167	1.84e-81	8.96e-81
CNTNAP3B	3.26597	0.897142	-2.36883	5.39e-102	4.28e-100
GSN	8.35242	5.36533	-2.98708	1.17e-101	5.28e-100
LENG8	6.60072	4.20878	-2.39193	8.09e-98	1.19e-96
RPL18A	8.97626	6.47308	-2.50318	5.92e-101	1.72e-99
AOX1	4.24911	1.77796	-2.47115	6.94e-88	5.12e-87
TTC7B	3.56212	1.39723	-2.16489	5.34e-102	4.28e-100
AC234031.1	3.80263	0.858628	-2.944	5.32e-102	4.28e-100
MMP13	0.883151	2.92352	2.04037	1.4e-96	1.8e-95
IGHV5-51	2.09505	4.70919	2.61413	8.07e-48	1.75e-47
RASA4B	3.48201	0.873683	-2.60832	5.34e-102	4.28e-100
PCSK7	3.98314	1.63068	-2.35246	5.34e-102	4.28e-100
FHL1	6.85582	2.85059	-4.00523	1.4e-98	2.26e-97
BOLA2B	4.07873	1.16172	-2.91701	6.08e-102	4.28e-100
CHRDL1	4.76133	2.23575	-2.52558	9.1e-84	5.54e-83
SQLE	2.28286	4.56815	2.28529	2.33e-97	3.26e-96
CCNB2	1.19467	3.31547	2.1208	6.59e-100	1.39e-98
RPL36A	8.48442	4.45414	-4.03028	5.34e-102	4.28e-100
KRT18	4.82403	7.95944	3.13541	2.8e-74	1.02e-73
TNFRSF6B	2.89917	0.856331	-2.04284	1.65e-101	6.57e-100
PRSS8	2.96049	6.16898	3.20849	1.3e-87	9.44e-87
RAB27B	1.34964	3.39372	2.04407	1.96e-90	1.64e-89
MAN2C1	6.65469	2.66316	-3.99154	5.42e-102	4.28e-100
IGHG1	4.49322	6.83239	2.33917	1.73e-24	2.7e-24
GPIHBP1	4.21857	1.67804	-2.54052	4.97e-91	4.3e-90
PLA2G2A	5.19746	2.22783	-2.96964	2.74e-57	6.87e-57
SRSF5	7.392	5.13041	-2.26159	3.7e-101	1.17e-99
RPS4Y1	4.4647	0.952101	-3.5126	4.02e-91	3.49e-90
AL583722.2	3.60979	0.856331	-2.75346	5.24e-102	4.28e-100
C7	4.56749	2.13081	-2.43668	7.52e-74	2.7e-73
CAMTA1	4.75629	2.41696	-2.33933	5.34e-102	4.28e-100
U2AF1	4.92047	0.926265	-3.9942	5.34e-102	4.28e-100
AC006449.7	3.97229	0.856331	-3.11595	5.24e-102	4.28e-100
PODXL2	2.0871	4.42972	2.34261	4.87e-91	4.22e-90
TIMP3	7.26842	2.31054	-4.95787	5.34e-102	4.28e-100
SDC4	4.82965	7.08161	2.25196	1.74e-85	1.15e-84
SMS	3.89994	5.9367	2.03676	1.67e-101	6.63e-100
SOX10	3.07197	0.856331	-2.21564	5.55e-102	4.28e-100
NUSAP1	1.39527	4.08449	2.68921	2.58e-100	6.02e-99
ARL6IP4	6.3093	1.27332	-5.03598	5.34e-102	4.28e-100
ADCY3	5.3818	2.97903	-2.40277	2.33e-101	8.28e-100
HNRNPUL2-BSCL2	3.22234	1.02025	-2.20209	5.34e-102	4.28e-100
IGHV4-59	2.15825	4.16451	2.00626	9.64e-35	1.73e-34
PLSCR3	4.34072	1.02505	-3.31567	5.34e-102	4.28e-100
HCG25	3.46491	1.25215	-2.21275	6.26e-102	4.28e-100
SIAH2	2.82148	5.32343	2.50194	2.13e-101	7.79e-100
FAM107A	4.31074	1.6476	-2.66314	1.31e-90	1.1e-89
EVA1C	4.6399	2.44801	-2.19189	2.86e-100	6.63e-99
LAPTM4B	3.58497	5.87652	2.29155	6.22e-93	5.99e-92
PI4KAP2	3.63346	1.20749	-2.42597	5.34e-102	4.28e-100
RAPGEF3	5.55377	1.70185	-3.85192	5.39e-102	4.28e-100
C17orf49	4.81127	1.37393	-3.43734	5.34e-102	4.28e-100
LDB2	4.43966	2.20265	-2.23701	3.67e-100	8.25e-99
ATAD2	1.70953	3.75162	2.04209	6.72e-100	1.41e-98
ESR1	2.49493	4.51819	2.02326	3.64e-28	5.97e-28
CDK1	1.647	3.67971	2.03271	1.16e-94	1.27e-93
MEMO1	3.39923	1.35229	-2.04694	5.34e-102	4.28e-100
AP1G2	5.33418	3.13505	-2.19913	4.53e-95	5.13e-94
NPIPA1	5.86165	1.31021	-4.55144	5.34e-102	4.28e-100
MPRIP	5.38126	3.274	-2.10725	2.13e-101	7.79e-100
S100B	4.65237	2.27968	-2.37269	2.63e-65	7.66e-65
AARD	1.47787	3.73956	2.2617	5.89e-71	1.95e-70
NEAT1	8.70211	4.34921	-4.35291	8.16e-102	4.54e-100
CARMN	3.13019	0.968012	-2.16218	6.79e-102	4.3e-100
CDCA8	1.17405	3.38996	2.21592	9.41e-102	4.8e-100
CD24	4.45418	7.95985	3.50567	3e-71	1e-70
MEG3	5.56142	1.56512	-3.9963	6.53e-102	4.28e-100
IGLV3-19	2.44504	4.83678	2.39175	4.37e-38	8.23e-38
AC010503.4	1.6388	4.31944	2.68063	1.63e-100	4.02e-99
HLA-DRA	6.85764	9.03159	2.17395	5.42e-82	2.71e-81
LMNB1	1.66122	4.22796	2.56674	9.2e-101	2.46e-99
WBP1	5.10915	2.96629	-2.14286	9.18e-102	4.73e-100
RPL34	9.49336	6.96316	-2.5302	6.81e-102	4.3e-100
HIF3A	3.83911	0.959264	-2.87984	2.12e-101	7.77e-100
ALKAL2	3.20324	1.05654	-2.1467	1.14e-92	1.08e-91
FGFR1	5.95467	3.57539	-2.37928	1.04e-87	7.63e-87
ACCS	4.23334	1.99293	-2.2404	1.66e-100	4.09e-99
SERPINA3	4.69338	1.73206	-2.96132	1.61e-81	7.86e-81
PDK4	6.56879	3.21379	-3.35501	2.75e-84	1.71e-83
PIGL	4.12468	1.66262	-2.46206	5.42e-102	4.28e-100
DEPP1	7.48527	4.52425	-2.96102	6.16e-92	5.61e-91
2023-09-04	4.31279	1.95588	-2.3569	1.66e-99	3.15e-98
RBM5	6.16079	3.44911	-2.71167	5.34e-102	4.28e-100
CCZ1B	4.20576	1.68969	-2.51607	5.34e-102	4.28e-100
SPEG	3.77003	1.50278	-2.26725	2.97e-95	3.42e-94
GPRC5A	2.34226	5.12825	2.78598	6.46e-82	3.22e-81
ADIPOQ	4.95613	2.19225	-2.76388	1.25e-45	2.62e-45
MAFF	4.73039	2.47738	-2.25301	1.11e-95	1.32e-94
AC115618.2	1.73139	3.94237	2.21098	6.41e-101	1.84e-99
SLX1A	3.95341	0.865436	-3.08797	5.33e-102	4.28e-100
TSPYL2	5.39548	2.97454	-2.42094	3.49e-101	1.12e-99
NDUFA7	4.51453	2.12453	-2.39	1.97e-101	7.37e-100
HIST2H2AA4	3.37574	0.885698	-2.49004	9.47e-97	1.24e-95
LSR	3.5343	5.77171	2.23741	1.2e-99	2.36e-98
RNU1-4	3.09066	0.864601	-2.22606	5.7e-101	1.67e-99
PPT1	4.30408	6.64152	2.33744	7.12e-102	4.33e-100
KRTCAP2	6.38853	3.12777	-3.26077	5.34e-102	4.28e-100
PLAGL1	4.01872	1.74682	-2.2719	1.36e-99	2.63e-98
TMEM255B	3.52566	1.44467	-2.08099	1.63e-101	6.52e-100
PARD6B	1.27491	3.2952	2.02029	2.75e-93	2.72e-92
NPEPL1	4.66852	1.8982	-2.77033	4.13e-101	1.28e-99
CLEC3B	5.90277	2.82135	-3.08142	6.85e-93	6.58e-92
KIFC1	1.37703	3.55235	2.17532	7e-96	8.43e-95
AP002956.1	6.27189	4.08271	-2.18918	6.25e-93	6.02e-92
FNDC1	1.35658	3.4889	2.13232	2.3e-87	1.65e-86
AC008581.1	3.55121	0.856331	-2.69488	5.24e-102	4.28e-100
TMEM97	1.84822	3.86701	2.01879	1.86e-100	4.52e-99
LYVE1	4.2928	1.43827	-2.85453	1.35e-97	1.93e-96
GPR146	4.37145	1.16131	-3.21013	5.42e-102	4.28e-100
TUBB4B	5.19288	7.30667	2.11379	7.15e-97	9.45e-96
CEP55	1.01474	3.09539	2.08066	7.09e-101	2.01e-99
CORO2A	1.49444	3.53439	2.03995	1.77e-97	2.5e-96
SPRY1	6.04485	3.46462	-2.58024	1.82e-94	1.96e-93
CMC1	3.80106	1.79144	-2.00961	5.34e-102	4.28e-100
DPT	6.16271	4.09879	-2.06392	1.91e-61	5.17e-61
SPRY2	4.83791	2.50738	-2.33052	1.23e-97	1.77e-96
ETFB	5.50946	2.85481	-2.65465	1.64e-100	4.06e-99
TIMP4	4.82128	1.84687	-2.97441	9.7e-76	3.71e-75
SDHC	5.6248	3.54474	-2.08005	1.02e-101	4.93e-100
RDH5	4.22118	1.1035	-3.11768	1.14e-101	5.22e-100
AL157935.2	3.21477	1.06603	-2.14874	5.34e-102	4.28e-100
CCN5	5.12863	2.60748	-2.52116	4.88e-72	1.66e-71
TOMM6	6.16783	0.856331	-5.3115	5.24e-102	4.28e-100
HGS	5.49244	3.4908	-2.00164	5.93e-102	4.28e-100
IGHV4-34	1.57591	3.65413	2.07822	9.28e-52	2.14e-51
AQP7	5.0725	1.27773	-3.79477	3.35e-92	3.09e-91
MT1M	5.08955	1.80232	-3.28723	1.32e-92	1.25e-91
CXCL10	1.22464	4.68349	3.45885	8.86e-98	1.3e-96
CANT1	3.23098	5.36122	2.13024	2.43e-100	5.73e-99
NOMO2	4.651	2.06298	-2.58802	5.63e-102	4.28e-100
TRIP10	5.84912	3.62784	-2.22128	1.02e-101	4.94e-100
UBE2T	1.42478	4.46909	3.04431	1.08e-101	5.07e-100
DIO3OS	3.8372	1.04087	-2.79633	1.46e-101	6.11e-100
SULT1A3	2.9772	0.880051	-2.09715	5.34e-102	4.28e-100
TRAPPC5	4.63236	1.08467	-3.54769	5.34e-102	4.28e-100
S100A11	7.4536	9.60095	2.14735	8.36e-95	9.27e-94
MIR621	0.85634	4.40442	3.54808	1.06e-101	5.02e-100
HOOK2	5.26301	3.19587	-2.06714	3.23e-95	3.7e-94
C18orf32	4.11581	1.85288	-2.26293	5.34e-102	4.28e-100
IDH2	4.20732	6.35336	2.14603	2.25e-94	2.41e-93
INHBA	1.15672	3.49562	2.3389	5.01e-100	1.09e-98
HDAC10	4.22856	1.67496	-2.5536	6.5e-102	4.28e-100
SOX12	1.79093	3.82877	2.03784	1.57e-100	3.89e-99
IGKV2-28	3.4759	1.25235	-2.22354	6.37e-51	1.45e-50
ALDH18A1	2.88778	5.41629	2.5285	5.34e-102	4.28e-100
NOTCH4	4.53115	2.19461	-2.33654	5.8e-100	1.24e-98
PSMA6	5.60066	2.80802	-2.79264	5.44e-102	4.28e-100
MFGE8	7.04025	4.36487	-2.67538	4.62e-86	3.13e-85
RPL26	9.56791	6.81313	-2.75478	5.32e-102	4.28e-100
AL445363.3	3.47411	0.861927	-2.61218	5.29e-102	4.28e-100
PALMD	4.97276	2.30322	-2.66954	1.04e-98	1.71e-97
SYAP1	2.48726	4.72095	2.23369	1.28e-101	5.54e-100
SFN	2.56339	5.18889	2.6255	5.72e-86	3.86e-85
APOLD1	4.79463	2.6589	-2.13573	9.48e-81	4.46e-80
KIF20A	1.02811	3.1612	2.13308	2.34e-100	5.54e-99
AHSA2P	5.46673	2.60718	-2.85955	9.87e-102	4.91e-100
KDF1	1.77042	3.94898	2.17856	1.32e-99	2.56e-98
AC093001.1	1.77893	4.05102	2.27209	1.56e-23	2.41e-23
SLX1A-SULT1A3	2.93895	0.868801	-2.07015	5.34e-102	4.28e-100
CD300LG	4.89944	1.19534	-3.7041	7.08e-99	1.19e-97
L3HYPDH	3.97516	1.92944	-2.04573	7.12e-102	4.33e-100
MIB2	4.44914	2.12608	-2.32306	9.75e-102	4.88e-100
HBA2	5.93558	1.71045	-4.22512	2.24e-95	2.61e-94
SLC39A6	3.9838	7.69371	3.70991	2.87e-90	2.38e-89
FTH1	10.812	8.41865	-2.39339	1.56e-100	3.87e-99
GTF2I	5.28254	3.01764	-2.2649	6.99e-102	4.32e-100
TPT1	10.5671	8.4772	-2.0899	9.93e-102	4.91e-100
RPSAP58	4.56993	0.967435	-3.60249	5.34e-102	4.28e-100
LINC01140	3.10388	1.07285	-2.03103	1e-101	4.92e-100
AL138478.1	3.82231	0.856331	-2.96598	5.24e-102	4.28e-100
CAV2	5.22808	2.57442	-2.65366	1.93e-99	3.62e-98
CALCOCO1	6.0855	3.4616	-2.62389	6.28e-102	4.28e-100
CSAD	5.56462	3.08427	-2.48035	6.65e-96	8.03e-95
COL10A1	0.927737	4.86979	3.94205	5.74e-100	1.23e-98
XAF1	4.53868	1.92066	-2.61802	2.93e-98	4.54e-97
AC093484.3	4.22315	0.856331	-3.36682	5.24e-102	4.28e-100
ACADVL	7.8469	5.44928	-2.39763	1.58e-101	6.38e-100
ALDH3B2	2.54137	4.54836	2.00699	4.1e-38	7.72e-38
RPL17	9.07081	4.01295	-5.05786	5.34e-102	4.28e-100
VSIR	5.0772	2.95254	-2.12466	1.52e-97	2.17e-96
MAL2	2.59597	6.49906	3.90309	1.56e-100	3.87e-99
LINC01614	0.884562	3.1333	2.24874	2.05e-100	4.94e-99
RIPOR3	3.59079	1.50529	-2.08549	4.43e-92	4.06e-91
RNASE4	5.33744	1.58509	-3.75235	5.42e-102	4.28e-100
TSPAN7	4.70986	2.27631	-2.43355	1.77e-96	2.25e-95
ZSCAN18	4.67908	2.62625	-2.05282	2.89e-100	6.69e-99
RNU1-1	3.1229	0.873189	-2.24971	1.12e-100	2.89e-99
UBE2V1	4.96862	2.04627	-2.92235	5.34e-102	4.28e-100
RIMKLB	4.65517	2.4581	-2.19707	2.24e-101	8.07e-100
KLF15	3.36685	1.35342	-2.01342	3.59e-90	2.97e-89
HIST1H2BK	3.92287	6.29721	2.37434	2.71e-87	1.95e-86
MLXIPL	4.44296	1.2529	-3.19006	3.91e-94	4.13e-93
DCN	8.71564	5.35023	-3.36541	1.31e-97	1.88e-96
PTGDS	5.3933	2.98548	-2.40782	5.43e-69	1.71e-68
AL049839.2	5.46324	1.32086	-4.14237	7.35e-100	1.53e-98
CAV1	6.49601	4.26988	-2.22614	1.75e-86	1.21e-85
USP15	4.43117	2.22905	-2.20212	5.51e-102	4.28e-100
RNASEK	6.8872	2.41539	-4.47181	5.34e-102	4.28e-100
PKD1	5.178	2.5253	-2.6527	5.88e-102	4.28e-100
BCL6	6.2072	3.65724	-2.54996	1.21e-99	2.37e-98
AF127577.1	3.05751	0.856331	-2.20118	5.24e-102	4.28e-100
RASA4	4.61534	0.950303	-3.66503	5.34e-102	4.28e-100
RSRP1	5.5747	2.93307	-2.64163	3.91e-101	1.23e-99
RASGRP2	3.63452	1.39041	-2.24411	2.71e-98	4.22e-97
CCZ1	4.11198	1.77739	-2.33459	5.34e-102	4.28e-100
EIF3CL	4.11985	0.952286	-3.16756	5.34e-102	4.28e-100
ACKR1	6.30969	3.05033	-3.25935	1.28e-85	8.55e-85
ELMOD3	4.4234	2.42339	-2.00001	1.86e-101	7.09e-100
IGKV1-5	2.90345	5.44833	2.54488	6.94e-37	1.29e-36
ABTB1	4.89218	2.71322	-2.17896	3.06e-101	1.02e-99
GOLGA8A	5.32005	1.95375	-3.36631	4.35e-101	1.34e-99
AC116533.1	7.37852	4.43013	-2.94839	1.55e-100	3.87e-99
AL163636.2	3.94904	1.03734	-2.9117	5.36e-102	4.28e-100
RPS3AP6	3.87394	1.82422	-2.04972	1.03e-100	2.72e-99
KRT19	5.66548	9.32157	3.65609	5.95e-74	2.15e-73
CCNL2	6.62896	3.87648	-2.75248	1.33e-101	5.72e-100
LTBP4	6.02808	3.00033	-3.02774	2.93e-101	9.87e-100
RNU1-27P	3.09066	0.882143	-2.20852	5.8e-100	1.24e-98
MCM2	1.73921	3.95674	2.21753	9.59e-102	4.82e-100
AC124068.1	3.50609	0.856331	-2.64976	5.24e-102	4.28e-100
DNAJA1	4.58174	6.59962	2.01789	1.76e-100	4.31e-99
TSPAN4	5.67455	3.17819	-2.49635	1.03e-101	4.94e-100
LARP6	4.09529	1.88952	-2.20577	6.51e-98	9.66e-97
PSMC1	5.36885	2.43636	-2.93249	5.34e-102	4.28e-100
NR4A1	6.30938	3.06754	-3.24183	4.44e-87	3.15e-86
LINC01578	5.85051	3.54221	-2.3083	7.97e-101	2.21e-99
NDUFS7	5.08998	2.72557	-2.36441	7.51e-102	4.42e-100
ADAM33	5.09248	1.39278	-3.69971	1.37e-101	5.83e-100
ADHFE1	3.72291	1.65773	-2.06518	3.72e-99	6.62e-98
MYO15B	6.15301	2.06997	-4.08304	5.42e-102	4.28e-100
MARCKS	3.56831	5.75031	2.182	1.4e-97	2e-96
MRPS24	5.18635	2.11538	-3.07097	5.34e-102	4.28e-100
RGMA	3.88814	1.58442	-2.30372	3.58e-96	4.43e-95
FUNDC2	5.51854	3.15529	-2.36325	1.97e-101	7.37e-100
NPIPB5	6.24268	1.11292	-5.12976	5.34e-102	4.28e-100
LY6G5B	3.6427	1.27172	-2.37098	5.44e-102	4.28e-100
GALNT6	2.21958	4.65534	2.43577	7.83e-69	2.46e-68
ANKHD1	4.72139	1.25654	-3.46485	5.34e-102	4.28e-100
TUBB	6.22586	8.23369	2.00783	4.03e-101	1.25e-99
UBR4	5.36787	3.28928	-2.07859	5.63e-102	4.28e-100
CCL5	2.14848	4.42185	2.27337	1.91e-77	7.79e-77
SOCS2	4.51433	2.06292	-2.45141	6.14e-93	5.92e-92
GATD3B	4.48804	1.1793	-3.30875	2.03e-100	4.9e-99
RPL32P29	3.22024	0.856331	-2.3639	5.24e-102	4.28e-100
BSPRY	2.0934	4.65577	2.56236	3.01e-95	3.47e-94
IGHV4-39	2.05972	4.65523	2.59551	3.19e-47	6.87e-47
IGHV1-18	1.86284	4.64664	2.7838	1.44e-53	3.41e-53
HERC2P9	4.62611	1.4224	-3.20371	5.34e-102	4.28e-100
HIST1H1C	4.34015	6.51587	2.17572	4.37e-60	1.15e-59
RPL21P16	8.05359	2.5499	-5.50369	5.34e-102	4.28e-100
NAA10	5.34615	3.2529	-2.09325	6.95e-101	1.98e-99
CYB5A	6.44629	3.80948	-2.6368	1.66e-99	3.15e-98
CIDEA	4.57924	1.45268	-3.12656	2.65e-71	8.87e-71
ROBO3	3.99397	1.291	-2.70297	7.65e-102	4.44e-100
SHANK3	4.53904	2.47038	-2.06865	1.02e-94	1.12e-93
SLC38A1	2.81035	5.24154	2.4312	7.65e-85	4.91e-84
ESRP1	2.17619	5.22427	3.04808	1.72e-100	4.23e-99
SEM1	5.74354	3.24826	-2.49529	7.58e-102	4.44e-100
PDIA4	4.08515	6.44843	2.36328	3.28e-101	1.07e-99
PDE2A	5.09133	1.61506	-3.47627	7.65e-102	4.44e-100
IGHV3-23	2.69199	5.28447	2.59248	3.02e-40	5.85e-40
VAV3	2.54705	4.57321	2.02616	5.67e-63	1.58e-62
SDR39U1	5.28369	2.16174	-3.12195	5.34e-102	4.28e-100
COL1A1	5.89955	9.2299	3.33036	9.92e-82	4.88e-81
NR1H3	5.30843	2.97743	-2.331	6.18e-100	1.31e-98
AC005944.1	2.86354	0.856331	-2.00721	6.58e-102	4.28e-100
LAMA5	6.01447	3.62806	-2.38641	4.46e-99	7.81e-98
BMPR1B	1.04152	3.35281	2.31129	5.55e-63	1.55e-62
PTRH1	3.03657	0.899139	-2.13743	5.34e-102	4.28e-100
TMSB10	8.98284	11.0698	2.08699	2.61e-91	2.28e-90
AC105052.3	2.98262	0.939456	-2.04317	7.47e-94	7.69e-93
MT-ATP8	13.1085	10.7773	-2.33121	7.51e-99	1.26e-97
NDUFV2	5.47619	2.83953	-2.63665	5.34e-102	4.28e-100
ABHD16A	4.12595	1.88588	-2.24007	5.34e-102	4.28e-100
CYP2B7P	1.19682	3.43096	2.23414	1.74e-22	2.64e-22
PLIN2	6.87009	3.69587	-3.17422	1.02e-92	9.73e-92
HBB	6.09421	2.6256	-3.46861	3.34e-82	1.83e-81
PCNA	3.84851	6.49233	2.64382	5.62e-102	4.28e-100
PHLDB1	6.10803	2.4795	-3.62852	5.34e-102	4.28e-100
METTL17	5.15704	3.15322	-2.00381	5.65e-102	4.28e-100
SRPX	5.93954	3.21223	-2.72731	8.17e-95	9.07e-94
AC139256.2	3.81847	1.26	-2.55847	5.34e-102	4.28e-100
BOC	4.29759	2.01691	-2.28068	5.96e-93	5.75e-92
MIR635	0.85634	3.51382	2.65748	5.44e-102	4.28e-100
CST1	0.874361	3.11302	2.23866	6.91e-86	4.64e-85
AC090498.1	9.19285	5.03383	-4.15902	5.36e-102	4.28e-100
MIR4664	0.85634	3.32858	2.47224	6.33e-98	9.41e-97
SLC7A5	1.99904	4.30025	2.30121	2.65e-81	1.28e-80
AP003108.2	3.76665	0.941065	-2.82558	5.34e-102	4.28e-100
SARNP	4.83797	1.40485	-3.43312	5.34e-102	4.28e-100
TAGLN	8.56999	6.11848	-2.45151	1.16e-91	1.04e-90
HLA-DRB5	3.89555	6.30271	2.40716	3.36e-48	7.33e-48
C1QTNF1	5.57046	2.96191	-2.60856	4.24e-89	3.33e-88
GPC3	4.91454	2.86881	-2.04573	1.28e-70	4.23e-70
SNORD104	0.85634	3.33081	2.47447	1.68e-96	2.14e-95
RPN2	5.41362	7.62117	2.20756	6.24e-102	4.28e-100
UNC5B	1.51617	3.75981	2.24364	5.42e-101	1.61e-99
GATA3	3.67557	7.13145	3.45587	5.78e-66	1.71e-65
HMGA1	3.63264	5.87303	2.24039	9.02e-97	1.18e-95
CCL14	6.87221	1.23089	-5.64132	5.34e-102	4.28e-100
CCDC107	4.74014	2.31838	-2.42177	1.25e-99	2.45e-98
PRR15	1.61546	4.01537	2.39991	2.4e-60	6.35e-60
WDR27	4.08078	1.65799	-2.4228	5.68e-102	4.28e-100
HOXC10	1.58966	3.79524	2.20558	1.58e-51	3.63e-51
EEF1D	7.62418	4.24188	-3.38231	5.34e-102	4.28e-100
BIRC5	1.1255	3.6251	2.4996	1.01e-99	2.02e-98
NPIPB4	4.82485	1.13121	-3.69364	5.34e-102	4.28e-100
CXCL12	6.37502	4.30839	-2.06663	2.4e-80	1.11e-79
KPNA2P3	3.18532	0.856331	-2.32898	5.24e-102	4.28e-100
LUC7L	5.21943	3.21808	-2.00134	1.5e-100	3.75e-99
APOD	8.67254	5.89702	-2.77552	2.53e-57	6.36e-57
PSMA2	5.26216	2.50212	-2.76004	5.34e-102	4.28e-100
C2orf40	4.24372	1.63168	-2.61205	8.13e-87	5.71e-86
IER3	3.91217	6.15481	2.24263	4.31e-64	1.23e-63
GOLM1	3.50085	5.93098	2.43014	3.45e-90	2.85e-89
AGR3	2.19193	5.53887	3.34693	1.99e-45	4.15e-45
DMTF1	4.93911	2.90432	-2.03479	2.5e-101	8.71e-100
STRADA	3.92519	1.77511	-2.15007	1.02e-101	4.94e-100
A1BG	3.37604	0.993032	-2.38301	5.34e-102	4.28e-100
EFNA4	2.31823	4.35875	2.04053	3.06e-89	2.42e-88
SEPHS2	3.49787	5.9713	2.47344	5.39e-102	4.28e-100
RPL12P16	3.32663	0.856331	-2.4703	5.24e-102	4.28e-100
IRF9	4.87987	1.90782	-2.97206	5.34e-102	4.28e-100
DDX39B	7.12658	3.81591	-3.31067	5.34e-102	4.28e-100
CDK11A	4.83334	1.62611	-3.20722	5.34e-102	4.28e-100
AP1M2	2.51801	5.76051	3.2425	6.44e-98	9.55e-97
TNXB	5.46987	1.48815	-3.98172	8.63e-102	4.62e-100
SMTN	5.18662	2.77213	-2.4145	5.45e-101	1.61e-99
IFI6	4.60667	8.02951	3.42284	4.51e-88	3.37e-87
AP003419.1	2.96768	0.859737	-2.10794	2.99e-101	1e-99
AL035661.1	2.06903	4.55666	2.48763	7.6e-85	4.88e-84
FABP5P7	5.33316	1.09888	-4.23429	1.71e-101	6.72e-100
TACSTD2	4.33767	7.00636	2.66869	3.08e-63	8.62e-63
SORBS1	4.7442	2.71124	-2.03296	1.44e-81	7.08e-81
ALDH1L1	3.23438	0.997367	-2.23702	2.57e-97	3.58e-96
BIK	1.69963	3.86212	2.16248	3.48e-83	2.05e-82
AC103591.3	3.60567	1.30677	-2.2989	1.03e-90	8.75e-90
GSR	2.62308	4.7184	2.09531	6.03e-99	1.03e-97
TPM2	6.94218	4.73193	-2.21025	1.26e-87	9.22e-87
NPIPA9	6.17489	0.876087	-5.2988	5.34e-102	4.28e-100
MGST3	6.40354	3.86032	-2.54322	2.36e-101	8.33e-100
NACC1	2.56067	4.75697	2.1963	7.73e-102	4.44e-100
WASH3P	4.32191	2.10074	-2.22117	6.11e-102	4.28e-100
AKR1C3	5.28003	2.30939	-2.97064	4.56e-95	5.16e-94
IGFBP6	6.62058	3.13129	-3.4893	4.8e-98	7.24e-97
TAF10	5.53118	3.42987	-2.10131	8.18e-102	4.54e-100
FAM13A	3.83857	1.76715	-2.07142	7.12e-101	2.01e-99
NPIPB12	4.9343	0.915878	-4.01842	5.34e-102	4.28e-100
ANXA9	1.45764	4.35525	2.89761	2.78e-98	4.33e-97
CFLAR	5.17655	2.69456	-2.48199	7.19e-102	4.33e-100
MUSTN1	3.72401	0.901	-2.82301	5.9e-102	4.28e-100
CIDEC	5.956	1.94974	-4.00626	2.23e-70	7.31e-70
E2F1	1.32789	3.37672	2.04883	1.66e-99	3.16e-98
EEF1G	8.23896	1.0121	-7.22686	5.34e-102	4.28e-100
HIST1H2BD	2.86126	5.36182	2.50056	2.07e-68	6.45e-68
ASPN	2.14275	4.99071	2.84796	4.28e-79	1.86e-78
MAGED2	5.87038	8.01862	2.14824	1.55e-71	5.22e-71
GALNT15	4.66501	1.85504	-2.80997	2.34e-88	1.77e-87
MT-TP	0.85634	9.42	8.56366	5.18e-102	4.28e-100
SOX9	2.57728	4.63605	2.05877	6.05e-68	1.87e-67
COX7A1	5.416	2.94421	-2.47179	2.5e-89	1.99e-88
FP671120.4	7.29162	0.875875	-6.41575	5.31e-102	4.28e-100
NECTIN4	2.45151	4.6745	2.22299	1.24e-78	5.26e-78
SNORD3A	5.3302	0.896764	-4.43343	5.33e-102	4.28e-100
PKDCC	4.89678	1.99081	-2.90597	7.09e-94	7.32e-93
PIEZO1	5.83216	3.82643	-2.00574	1.17e-99	2.31e-98
GTF2H4	3.72677	1.66557	-2.0612	5.34e-102	4.28e-100
HNRNPCP2	1.35817	4.01871	2.66054	5.34e-102	4.28e-100
G0S2	5.99584	3.38977	-2.60608	2.65e-42	5.29e-42
NDUFB1	6.50526	4.26562	-2.23964	1.05e-101	4.99e-100
CDH1	2.94165	6.15555	3.2139	4.92e-75	1.84e-74
AC099518.5	2.99041	0.856331	-2.13408	5.24e-102	4.28e-100
TPD52	3.04898	5.09556	2.04658	9.99e-84	6.06e-83
RPS29	9.92212	4.94172	-4.9804	5.33e-102	4.28e-100
IGHGP	1.02361	3.6959	2.67228	1.08e-92	1.03e-91
MT1X	7.81601	4.06943	-3.74659	1.49e-94	1.62e-93
MMP9	1.66101	4.70447	3.04345	4.66e-84	2.87e-83
CSRP2	4.42012	2.04873	-2.37139	4.66e-96	5.69e-95
H3F3A	7.01656	4.41744	-2.59912	5.34e-102	4.28e-100
FAM219B	4.35685	2.16131	-2.19555	5.44e-102	4.28e-100
POSTN	4.66265	7.49879	2.83614	5.5e-73	1.92e-72
NADSYN1	4.67456	2.53365	-2.14091	4.34e-100	9.57e-99
DENND3	4.43493	1.7476	-2.68733	1.5e-101	6.15e-100
SNHG5	7.19878	4.5968	-2.60198	2.16e-97	3.02e-96
GPX3	9.11932	4.17214	-4.94718	1.31e-98	2.14e-97
RPL39	9.72356	5.92134	-3.80222	5.33e-102	4.28e-100
RASD1	5.61998	3.41464	-2.20534	1.06e-66	3.19e-66
MRAP	3.38756	1.04384	-2.34372	3.27e-65	9.51e-65
NSUN5P2	3.70748	1.25873	-2.44875	5.57e-102	4.28e-100
STAG3L5P	4.40724	2.01715	-2.39008	4.44e-100	9.76e-99
AC008738.7	3.85969	0.856331	-3.00336	5.24e-102	4.28e-100
TMEM100	3.51162	1.31406	-2.19756	5.23e-93	5.06e-92
ALG9	3.69864	1.5902	-2.10845	5.34e-102	4.28e-100
SEZ6L2	1.85198	4.05374	2.20177	1.23e-68	3.87e-68
CBWD5	4.4644	1.38884	-3.07555	5.34e-102	4.28e-100
ACTR2	4.31097	6.42845	2.11749	8.66e-101	2.35e-99
RPL39P3	7.26209	4.23433	-3.02776	1.93e-95	2.26e-94
IFI30	4.45916	1.20763	-3.25153	5.36e-102	4.28e-100
SF3B4	3.93833	5.94624	2.00791	1.26e-101	5.49e-100
SLC19A3	3.52722	1.34173	-2.18549	1.4e-66	4.2e-66
CACNG4	1.57227	4.26716	2.69489	8.63e-68	2.66e-67
MAGEF1	3.36726	5.40956	2.04231	3.27e-101	1.06e-99
HLA-DQA2	1.65865	3.82839	2.16975	2.82e-66	8.39e-66
CMC2	4.07198	1.81114	-2.26084	6.25e-102	4.28e-100
CCNB1	1.8004	4.4397	2.6393	2.07e-101	7.65e-100
KDELR3	2.41914	4.45525	2.03611	2.06e-89	1.65e-88
ITM2B	7.63774	5.57847	-2.05926	5.72e-102	4.28e-100
AC026464.4	3.88843	0.868937	-3.01949	5.33e-102	4.28e-100
N4BP2L2	4.94209	2.72781	-2.21428	5.96e-102	4.28e-100
PLA2G6	4.86497	2.0412	-2.82377	9.41e-102	4.8e-100
CADM4	2.31418	4.37122	2.05704	1.51e-90	1.28e-89
AKAP2	4.34996	0.922571	-3.42738	5.34e-102	4.28e-100
IGLV3-25	2.31609	4.5924	2.27631	1.22e-36	2.26e-36
FAAP20	4.55929	2.4291	-2.13019	3.61e-101	1.15e-99
AOC3	5.60463	3.08476	-2.51987	8.19e-79	3.52e-78
AC008738.3	3.97812	0.856331	-3.12178	5.24e-102	4.28e-100
AC087292.1	2.86365	0.856331	-2.00732	5.24e-102	4.28e-100
PCOLCE2	4.11349	1.57335	-2.54014	1.54e-71	5.19e-71
TREM2	1.81715	4.17727	2.36012	4.03e-90	3.32e-89
HYI	4.76331	2.43121	-2.3321	8.24e-102	4.55e-100
SOD3	5.71471	3.0008	-2.71391	1.68e-87	1.22e-86
SLC7A6	4.06463	1.91206	-2.15258	3.23e-95	3.71e-94
TWIST2	4.17967	1.97703	-2.20265	1.44e-96	1.85e-95
SPINT1	3.57499	6.08575	2.51076	2.12e-83	1.26e-82
OVCA2	3.37349	0.856331	-2.51716	5.24e-102	4.28e-100
LSP1P4	3.89687	1.3688	-2.52807	6.17e-102	4.28e-100
TEN1	3.40834	0.943457	-2.46488	5.34e-102	4.28e-100
PYCR1	2.32784	5.24109	2.91325	3.48e-100	7.85e-99
PKD1P6	3.95628	1.38583	-2.57045	5.34e-102	4.28e-100
IGLC1	4.43279	0.856331	-3.57646	5.24e-102	4.28e-100
IGLV2-23	2.45325	4.80813	2.35488	1.29e-38	2.46e-38
CCDC18-AS1	3.99632	1.98603	-2.01029	4.9e-98	7.38e-97
DDX47	4.3328	1.14862	-3.18418	5.34e-102	4.28e-100
