# Supplementary material for: Identification of stromal cell proportion-related genes in the breast cancer tumor microenvironment using CorDelSFS feature selection: implications for tumor progression and prognosis
Source: Front Genet. 2023 Jul 27;14:1165648. doi: 10.3389/fgene.2023.1165648 (PMC10421750; doi:10.3389/fgene.2023.1165648)
Supplement: Supplementary file 7 [file Table5.XLSX]

## Sheet: Sheet1
id	futime	fustat	COX7A1	SUSD3	TNFRSF14	ROBO3	FBLN5	IGKV1D-39	riskScore	Risk
TCGA-A8-A08J-01A	3.08767	1	3.23193	3.55582	2.81384	1.07355	2.83969	1.03072	1.98286	high
TCGA-BH-A1F0-01A	2.15068	1	2.6548	2.93013	2.84342	1.11949	4.26838	5.17565	0.222461	low
TCGA-B6-A0WS-01A	8.12329	1	2.42862	6.11928	3.2825	1.10103	3.40477	1.02528	0.552315	low
TCGA-BH-A18G-01A	0.408219	0	3.24935	1.64675	3.18598	1.06623	4.09562	0.856353	1.25422	high
TCGA-AN-A0XL-01A	0.446575	0	3.72775	5.56018	2.90704	1.34901	4.81029	0.85633	1.1459	high
TCGA-B6-A1KF-01A	8.46027	0	2.07809	2.44108	1.16811	1.13975	2.07566	0.988178	5.84989	high
TCGA-A2-A0SW-01A	3.73973	1	2.60279	3.33474	3.63882	1.24878	3.46704	2.85116	0.410312	low
TCGA-A1-A0SE-01A	3.61918	0	2.7198	6.72476	2.54773	1.22355	3.7847	1.1727	0.905434	low
TCGA-C8-A8HP-01A	1.08493	0	3.01005	2.82962	3.67732	1.42947	3.27817	2.45095	0.776605	low
TCGA-A8-A092-01A	2.58082	0	2.27927	5.91595	2.18302	0.979265	2.88667	0.85633	1.30966	high
TCGA-C8-A1HE-01A	1.0274	0	2.08126	5.98503	3.19896	1.06046	2.91633	1.05415	0.578324	low
TCGA-BH-A0GZ-01A	0.89863	0	3.34273	4.69113	2.89111	1.18312	3.54696	0.856333	1.51671	high
TCGA-S3-AA15-01A	1.43836	0	3.41881	3.50376	4.02198	1.56237	4.53864	7.2456	0.0917054	low
TCGA-AC-A62X-01A	1.14247	0	2.32835	2.58893	2.90029	1.13636	4.56861	0.856335	0.741232	low
TCGA-A8-A06Z-01A	0.0849315	0	1.55721	6.94133	2.5858	0.973666	1.9651	0.856331	0.863057	low
TCGA-4H-AAAK-01A	0.953425	0	3.31065	6.65439	3.06953	1.60768	4.31461	0.997622	1.07063	high
TCGA-OL-A6VO-01A	2.35068	0	1.80446	1.94099	2.60966	1.15212	2.35812	0.936821	1.8308	high
TCGA-GM-A2DH-01A	6.00822	0	1.61649	2.67099	3.17136	1.01788	2.56345	0.938129	0.825532	low
TCGA-AN-A0FW-01A	0.030137	0	3.28714	3.8766	2.72295	1.11663	3.64191	1.02484	1.5698	high
TCGA-AC-A2FO-01A	6.17808	0	3.05436	5.53974	3.24935	1.30324	4.43397	1.03282	0.671886	low
TCGA-E2-A1IK-01A	4.93151	0	5.74903	7.29426	3.70828	1.18663	2.75532	0.95068	2.84275	high
TCGA-B6-A0RL-01A	6.76438	1	1.30407	5.57402	3.30325	0.90246	1.42458	0.856327	0.640682	low
TCGA-BH-A0DT-01A	6.58356	0	2.84439	7.74539	3.22228	1.24636	4.05584	1.02135	0.509814	low
TCGA-AR-A24X-01A	8.23014	0	3.20771	7.17947	2.67562	1.07759	3.20081	1.00608	1.171	high
TCGA-D8-A1XJ-01A	1.81918	0	2.54963	3.86104	1.90164	1.25025	2.71495	0.856334	3.34054	high
TCGA-B6-A0RH-01A	17.6877	1	3.47366	6.03045	3.22337	1.19171	4.11863	2.82196	0.441807	low
TCGA-AR-A2LR-01A	4.7726	0	2.53821	1.81023	1.76845	1.39573	3.71113	0.929031	3.56707	high
TCGA-D8-A146-01A	1.76164	0	3.75326	5.53638	3.11331	1.31185	3.6855	1.06636	1.43328	high
TCGA-AN-A03Y-01A	0.0273973	0	2.21771	6.31965	2.54538	1.43927	2.84889	0.856332	1.4824	high
TCGA-BH-A8FZ-01A	1.5726	0	3.11955	5.4148	3.71304	1.48717	3.98121	1.32679	0.665391	low
TCGA-EW-A6SA-01A	1.39726	0	2.46173	1.2191	3.80871	0.961969	1.38948	0.856332	1.56064	high
TCGA-D8-A1XB-01A	1.51233	0	2.92588	5.9316	2.80696	1.32369	3.94233	0.856332	1.07439	high
TCGA-E9-A5UP-01A	2.2	0	1.54071	6.40013	3.77056	0.940275	1.95579	0.856335	0.392417	low
TCGA-A8-A08I-01A	1	0	1.37609	5.59402	3.73388	1.29871	1.96206	2.24481	0.361034	low
TCGA-E2-A15L-01A	1.71507	0	3.38152	6.26223	2.9806	1.18735	3.01775	0.89843	1.45311	high
TCGA-BH-A208-01A	4.81918	1	4.04868	2.02562	2.04913	1.36729	5.66298	1.8301	2.01217	high
TCGA-AR-A24Z-01A	8.22192	0	1.58268	6.83973	2.58893	0.971628	2.27763	0.856327	0.777069	low
TCGA-BH-A0H0-01A	1.26301	0	2.14084	5.9899	3.25391	0.98738	2.5104	0.892587	0.666429	low
TCGA-OL-A5DA-01A	4.88493	0	2.90107	7.85491	3.76234	1.43354	3.12164	0.972777	0.634113	low
TCGA-AR-A1AM-01A	8.19452	0	3.27039	7.12156	3.91547	1.5131	3.99454	2.00676	0.404127	low
TCGA-D8-A1JN-01A	1.69863	0	1.84254	1.83926	3.71814	1.06784	2.91257	0.856333	0.662794	low
TCGA-A8-A09B-01A	1	0	2.50617	7.91415	2.94905	1.11592	3.40477	0.914947	0.603148	low
TCGA-OK-A5Q2-01A	0.175342	0	3.71304	5.22708	3.46093	1.64903	4.20716	0.952769	1.33746	high
TCGA-BH-A0BO-01A	6.01918	0	4.24612	6.82612	3.08728	1.65033	4.58646	1.17327	1.47292	high
TCGA-E2-A2P6-01A	2.87945	0	2.96184	6.7371	4.69455	1.3433	2.71692	1.23205	0.392511	low
TCGA-A7-A56D-01A	1.2274	0	5.7064	4.70993	3.89237	2.04156	3.28168	0.856344	6.54218	high
TCGA-AO-A126-01A	9.06027	0	4.36819	5.23767	3.58008	1.44076	4.32432	0.856335	1.38949	high
TCGA-E2-A1IL-01A	0.323288	0	3.05154	6.86979	3.16714	1.1422	3.78107	0.856331	0.707442	low
TCGA-A8-A085-01A	3.07945	0	2.64929	5.54538	2.85985	1.34613	2.17414	0.856329	1.98327	high
TCGA-E2-A1L6-01A	4.51507	0	3.76855	8.09042	2.84217	1.16131	3.94732	0.856326	1.04128	high
TCGA-AR-A0TU-01A	1.94247	0	1.46022	3.5032	2.73237	1.70681	2.42533	0.856334	1.9605	high
TCGA-AR-A5QM-01A	6.11233	0	3.61831	6.48152	3.91647	1.39845	3.86272	1.3942	0.611823	low
TCGA-E2-A1LG-01A	4.1726	0	1.30029	1.587	2.28756	1.24286	4.09449	0.856328	1.02241	high
TCGA-AR-A256-01A	7.81918	1	1.71604	2.54087	2.01994	0.95942	4.45598	0.85633	0.883614	low
TCGA-A8-A06Y-01A	2.16712	0	4.02456	4.70136	2.67	0.933156	2.21316	0.856336	3.39563	high
TCGA-D8-A1JL-01A	1.67397	0	1.78289	3.19817	3.63481	1.24312	4.06634	1.11431	0.386355	low
TCGA-E2-A15F-01A	1.80274	0	1.60628	5.33203	2.77056	1.09008	2.96311	0.893799	0.707658	low
TCGA-A2-A0EU-01A	2.85753	0	2.18323	4.97785	2.72537	1.15588	2.93564	1.0409	1.05623	high
TCGA-B6-A0RS-01A	8.39178	1	2.59107	2.64094	2.5494	1.0904	3.36171	1.03583	1.58233	high
TCGA-AN-A0AS-01A	0.0273973	0	3.8186	5.24729	2.93289	1.43589	3.12321	0.856334	2.65755	high
TCGA-AR-A2LH-01A	1.68767	1	3.24639	4.21995	3.46178	1.69508	3.76105	1.69312	1.16763	high
TCGA-AR-A1AS-01A	3.15068	0	3.97652	6.82275	2.57316	1.14853	2.6848	0.856338	2.72568	high
TCGA-C8-A1HJ-01A	0.0136986	0	1.75991	2.04913	1.49471	1.08903	3.02106	0.935102	2.74784	high
TCGA-A8-A06X-01A	2.58356	1	2.40176	1.7797	3.3983	1.11179	2.53181	1.02488	1.28075	high
TCGA-D8-A27P-01A	0.134247	0	4.21459	6.68601	3.00341	1.37111	3.89616	0.980115	1.68985	high
TCGA-E2-A1LI-01A	8.55068	0	1.96143	3.21064	2.70481	0.989506	4.3221	1.16811	0.558352	low
TCGA-D8-A1XL-01A	1.66027	0	2.32368	5.32429	3.24452	1.10697	2.83429	1.46684	0.650714	low
TCGA-A2-A3XY-01A	2.99452	1	3.60799	3.07871	3.85768	1.83822	4.98424	1.29608	0.992316	high
TCGA-A1-A0SI-01A	1.73973	0	3.74642	2.76072	3.10911	1.36014	4.53815	1.1042	1.50665	high
TCGA-EW-A1PF-01A	1.20274	0	2.75115	6.14357	2.90055	1.29378	3.71209	1.02988	0.899812	low
TCGA-LL-A5YN-01A	1.22466	0	3.14723	6.97477	4.4695	1.49471	2.86335	0.856333	0.606793	low
TCGA-A8-A076-01A	4.49863	0	2.89685	4.78826	2.23199	1.1169	3.23859	0.901763	1.96786	high
TCGA-BH-A0HB-01A	2.20822	0	3.10466	6.96332	3.13487	1.07647	3.19364	1.30979	0.750187	low
TCGA-AN-A0AL-01A	0.621918	0	2.73165	2.95638	2.94627	1.39536	4.09677	2.29572	0.802958	low
TCGA-B6-A0IQ-01A	11.7397	0	1.93203	2.55318	2.76394	1.64236	3.98195	1.12166	1.26213	high
TCGA-A8-A09W-01A	0.0821918	0	2.6705	2.86951	2.28498	1.10341	3.59821	0.856337	1.87928	high
TCGA-AR-A2LL-01A	5.51233	0	2.3098	5.85852	2.83059	1.1571	2.51801	0.923033	1.15378	high
TCGA-BH-A18T-01A	0.613699	1	1.84416	2.26293	2.32347	3.2186	2.41621	0.856332	16.1712	high
TCGA-A8-A08B-01A	3.16712	0	1.32545	4.71226	2.46411	1.07639	2.49555	0.856349	0.993083	high
TCGA-AR-A24T-01A	8.7726	0	3.07666	5.65789	2.2922	1.29335	4.2752	0.997446	1.39057	high
TCGA-BH-A18P-01A	2.52329	1	2.29314	1.63426	2.80232	1.08522	2.8474	0.856336	1.69421	high
TCGA-Z7-A8R5-01A	9.00548	0	5.19839	5.66935	4.33371	2.61303	4.11093	1.1529	3.65953	high
TCGA-A2-A1G4-01A	1.63014	0	1.85394	8.36003	2.32393	1.58812	2.40319	3.61982	0.591491	low
TCGA-OL-A5RX-01A	2.40548	0	3.18385	7.3784	3.91894	1.78484	3.96073	1.09446	0.670816	low
TCGA-AO-A0J9-01A	4.41918	0	4.69113	4.01577	3.74125	1.55998	4.98137	0.85633	1.47968	high
TCGA-E9-A1NG-01A	2.15342	1	4.27865	4.8656	2.76515	1.54757	3.68012	0.980932	3.38771	high
TCGA-AR-A24L-01A	7.85205	1	2.50662	5.70908	1.93973	1.04296	3.5134	0.856326	1.47619	high
TCGA-C8-A274-01A	1.39178	0	1.95169	5.4168	2.83526	1.22909	2.21794	0.85633	1.25523	high
TCGA-LL-A5YM-01A	1.07945	0	4.35467	1.90226	3.94732	1.29871	2.72947	0.85634	2.76461	high
TCGA-C8-A26X-01A	1.03014	0	3.42561	2.52895	3.42476	1.20244	3.97869	6.77134	0.165045	low
TCGA-LL-A5YL-01A	1.42192	0	4.09827	3.79751	3.00749	1.56974	3.40982	0.856335	3.57129	high
TCGA-BH-A0EE-01A	2.58356	0	1.94638	1.74515	3.0844	0.952828	4.04349	0.85633	0.620406	low
TCGA-E2-A155-01A	1.75342	0	2.02954	2.27577	3.30271	1.08917	2.90631	0.856332	0.941288	low
TCGA-BH-A1EN-01A	5.8274	1	2.61839	1.39507	2.2373	1.12766	3.59731	0.856337	2.34966	high
TCGA-AC-A7VB-01A	0.684932	0	3.07639	2.3202	4.04091	0.896828	1.91356	0.85633	1.19795	high
TCGA-AR-A0U4-01A	8.93425	0	1.93952	2.51613	4.11324	1.12773	3.49448	0.994842	0.386543	low
TCGA-A8-A079-01A	0.750685	0	2.21524	6.13222	2.61085	1.39104	2.70625	1.03151	1.38165	high
TCGA-D8-A1XS-01A	1.3589	0	2.37307	5.81322	2.31811	1.07899	3.06978	1.35218	1.09494	high
TCGA-BH-A18F-01A	2.74247	0	4.42504	6.02882	2.86778	1.32214	4.26448	1.09436	1.78131	high
TCGA-OL-A66O-01A	1.44658	0	3.64745	4.77799	4.09714	1.46522	2.86928	0.936454	1.28032	high
TCGA-E2-A570-01A	2.55068	0	3.68771	7.80758	3.63236	1.23317	3.78073	0.981407	0.658452	low
TCGA-BH-A0C3-01A	7.42192	0	3.86541	5.94735	2.7996	1.30164	4.89231	0.888962	1.15113	high
TCGA-E2-A1LH-01A	8.89589	0	3.52069	4.23859	4.04277	2.99227	3.95542	3.52671	1.55384	high
TCGA-EW-A1IY-01A	0.706849	0	2.93916	3.51629	2.38572	1.07438	4.92653	1.8148	0.755014	low
TCGA-AO-A128-01A	8.89863	0	1.65174	3.38459	4.23778	1.00842	2.43827	0.907084	0.384926	low
TCGA-A2-A25A-01A	8.97534	0	3.72423	5.83496	3.13541	1.5057	5.3925	1.27714	0.748786	low
TCGA-A2-A4RX-01A	2.03288	0	2.69927	2.35101	2.97779	1.93137	5.4384	0.85633	1.32831	high
TCGA-AC-A3YI-01A	1.93699	0	3.86441	4.83914	3.4566	2.08034	4.14149	1.85214	1.75047	high
TCGA-A2-A1FX-01A	5.06027	0	2.39384	5.24279	3.25767	1.24618	3.29751	0.917476	0.772106	low
TCGA-A2-A0EW-01A	5.16164	1	3.96001	5.64213	2.95159	1.45341	4.95259	0.985204	1.23804	high
TCGA-A2-A0SV-01A	2.26027	1	2.62775	6.35011	3.19023	1.36461	3.50607	0.856331	0.830394	low
TCGA-E9-A22G-01A	3.39452	0	1.79418	3.32627	2.42156	0.916388	4.7498	0.856329	0.534533	low
TCGA-OL-A66H-01A	2.22466	0	2.78562	3.369	4.09145	1.29399	3.15246	1.22682	0.677575	low
TCGA-BH-A0DI-01A	2.49863	0	3.64777	3.8186	3.32736	1.35495	4.64365	0.99442	1.0599	high
TCGA-B6-A0RT-01A	7.45479	0	2.02562	4.61627	4.30157	1.3325	4.15654	2.67851	0.141137	low
TCGA-A7-A3J0-01A	0.857534	0	4.58805	7.77593	3.6795	0.997056	2.09	0.884525	1.66881	high
TCGA-AR-A2LO-01A	3.28219	0	3.46704	6.77134	3.35669	1.56887	3.95682	1.06853	1.01863	high
TCGA-HN-A2NL-01A	0.216438	0	1.81303	2.59275	2.82742	1.60851	2.00451	1.00067	2.54996	high
TCGA-A2-A04N-01A	11.9288	0	3.06204	7.98488	3.02411	1.21864	3.67887	0.887166	0.753764	low
TCGA-AR-A0TV-01A	6.26849	0	1.63143	6.92654	3.4806	1.27564	1.89972	1.13161	0.604587	low
TCGA-EW-A1P3-01A	4.4137	0	3.03742	5.32334	3.80111	1.38726	3.81068	0.856329	0.693759	low
TCGA-PL-A8LY-01A	0.0219178	0	4.40536	5.71438	3.57767	2.23956	3.20317	1.08122	4.21869	high
TCGA-A8-A09E-01A	4.08767	0	2.08373	3.58607	2.58606	1.00076	2.639	1.03105	1.29273	high
TCGA-LL-A440-01A	2.07945	0	4.23401	6.46938	4.46563	2.06284	4.78586	0.856325	0.902113	low
TCGA-D8-A3Z5-01A	2.78082	0	4.30114	6.45248	4.76108	2.0582	4.35957	1.20156	0.802737	low
TCGA-E9-A1RC-01A	3.35342	0	2.46411	5.31042	2.4277	1.00278	2.20197	0.856326	1.77982	high
TCGA-AO-A0JM-01A	5.98356	0	3.37039	4.03871	2.30885	1.24145	3.43069	0.856339	2.78488	high
TCGA-E2-A10A-01A	3.36712	0	2.39596	5.31964	2.48823	1.08566	2.21431	0.937661	1.72539	high
TCGA-BH-A202-01A	2.17808	0	2.14288	6.14357	2.43474	1.11647	2.70385	0.856329	1.22371	high
TCGA-LL-A73Y-01A	1.30685	0	3.1412	2.35467	3.30463	1.71702	5.61067	0.856324	1.00755	high
TCGA-AR-A1AP-01A	7.82466	0	2.81852	4.69281	3.8749	1.17901	3.20289	1.06042	0.624651	low
TCGA-B6-A0IP-01A	10.7562	1	2.76811	6.95958	3.50992	1.22832	3.13673	1.09896	0.619288	low
TCGA-A1-A0SK-01A	2.64932	1	1.35438	1.69545	1.65868	1.55736	2.16462	0.85633	4.77028	high
TCGA-BH-A42V-01A	1.73973	0	3.81629	6.55025	4.20925	2.19239	4.41981	1.00349	1.07536	high
TCGA-AO-A1KR-01A	6.88493	0	2.59922	2.37537	2.90131	1.16442	4.25112	0.856337	1.02453	high
TCGA-AC-A8OP-01A	1.68219	0	2.73212	2.16529	3.67235	1.40309	3.50058	1.02699	1.06573	high
TCGA-AO-A0J2-01A	2.73151	0	2.21135	2.0615	3.30712	1.18322	2.94195	0.899634	1.1276	high
TCGA-BH-A0DL-01A	6.52329	0	1.62282	2.5442	4.18401	1.19609	2.19671	1.71449	0.441489	low
TCGA-B6-A0RU-01A	23.5753	0	3.27924	2.98314	2.31163	1.21822	3.75684	0.95546	2.52069	high
TCGA-AO-A125-01A	9.46849	0	1.74572	6.46446	4.30502	1.00813	1.61351	0.856332	0.366479	low
TCGA-E9-A5FL-01A	0.0657534	0	3.6795	1.7001	3.13203	2.35789	3.38403	0.856333	7.52142	high
TCGA-A2-A3XZ-01A	4.19726	0	2.33184	3.14539	3.8435	1.42136	3.02513	1.68299	0.66844	low
TCGA-D8-A73U-01A	1.34795	0	3.59882	4.71633	4.76108	1.6216	3.46531	4.37999	0.223915	low
TCGA-AR-A0U2-01A	6.98904	1	1.4345	3.07921	2.02102	0.927581	2.39525	0.856329	1.5969	high
TCGA-E2-A14X-01A	2.66301	0	1.89515	2.95056	3.01876	1.04859	2.58844	2.86359	0.540297	low
TCGA-BH-A1FD-01A	2.76438	1	2.41083	5.174	2.75462	1.19134	2.8222	0.85633	1.30955	high
TCGA-A7-A0CD-01A	3.19178	0	4.97146	5.87348	2.86485	1.06761	2.4784	0.856329	4.2403	high
TCGA-A8-A08L-01A	0.0821918	1	2.32556	2.35906	2.52111	1.03618	2.72705	0.856326	1.90723	high
TCGA-A2-A04T-01A	6.15342	0	1.8499	2.48564	2.45985	1.23673	4.25112	0.856329	0.998934	high
TCGA-AQ-A0Y5-01A	0.471233	1	2.97325	4.55412	2.31003	1.26838	3.3516	0.856331	2.24539	high
TCGA-A2-A1FV-01A	1.95616	0	2.67682	6.45248	2.68287	0.954223	3.93305	0.856325	0.675346	low
TCGA-OL-A66N-01A	2.16986	0	4.64809	2.67851	3.87422	1.58502	3.96573	1.92543	1.69225	high
TCGA-LL-A6FR-01A	1.33973	0	5.53974	2.64164	3.96644	1.8722	4.1953	0.856337	4.37628	high
TCGA-C8-A273-01A	1.40548	0	3.05845	2.17915	3.38712	1.09749	3.20664	0.899739	1.3445	high
TCGA-AR-A0TX-01A	5.40274	0	2.3093	2.30956	2.68815	1.25791	3.60799	0.894794	1.44809	high
TCGA-E2-A15J-01A	4.49315	0	2.00407	5.87644	3.59486	1.13408	2.24023	0.856332	0.647948	low
TCGA-E2-A109-01A	3.88219	0	2.4507	2.7514	1.94119	1.0955	2.96793	0.887758	2.74496	high
TCGA-EW-A1PB-01A	1.66575	0	1.45473	3.83306	4.08805	2.23199	3.82769	0.856331	0.685837	low
TCGA-E9-A54X-01A	1.99178	0	3.35698	8.01301	3.48608	1.24784	1.37609	0.856339	1.68562	high
TCGA-AO-A1KT-01A	1.48219	0	3.4352	5.17648	2.63323	1.30942	3.10725	0.85633	2.41286	high
TCGA-AO-A0JI-01A	4.1863	0	2.02954	2.06439	2.49649	1.04575	2.4946	0.908962	1.88598	high
TCGA-A2-A0T4-01A	1.70959	0	3.71911	5.93634	2.83131	1.32281	4.33417	1.18521	1.21094	high
TCGA-A8-A08S-01A	2.75068	0	2.38195	4.54579	2.56368	0.949653	2.81875	0.856329	1.26796	high
TCGA-A1-A0SJ-01A	1.13973	0	3.15062	6.42602	2.50617	1.10829	4.11478	1.66423	0.800715	low
TCGA-AO-A0JL-01A	4.61096	0	3.79522	2.24528	2.08572	1.34362	3.76366	0.951431	4.78008	high
TCGA-A2-A0ST-01A	8.26575	0	2.42698	4.09145	4.21339	1.19171	3.87969	4.04018	0.121441	low
TCGA-C8-A278-01A	0.813699	0	2.65169	2.44481	2.32533	1.25754	3.7539	5.40361	0.44213	low
TCGA-BH-A0AU-01A	5.24384	0	2.11757	7.12156	2.80059	1.0978	3.50963	1.09227	0.537914	low
TCGA-A8-A09A-01A	0.832877	0	2.63755	4.1347	2.40778	1.24365	3.52041	0.856333	1.6989	high
TCGA-AR-A24P-01A	0.230137	0	2.56132	7.21682	2.45729	1.14178	3.30657	0.980275	0.998324	high
TCGA-AO-A12E-01A	5.86849	0	3.11877	6.54765	3.11695	1.34901	4.0187	1.00128	0.83479	low
TCGA-PE-A5DE-01A	7.24658	0	2.74995	6.33479	4.58906	1.25539	3.7857	1.3757	0.225826	low
TCGA-E2-A1L7-01A	5.03014	0	1.9651	4.26115	3.32953	1.35856	3.00316	1.49464	0.691085	low
TCGA-E2-A1IF-01A	3.11781	0	4.51548	5.28995	3.65395	1.66786	4.14857	1.06069	1.76538	high
TCGA-E2-A573-01A	2.90959	0	2.26593	3.02081	3.29942	1.84866	5.35138	1.48015	0.601558	low
TCGA-EW-A6SD-01A	2.76712	0	2.24001	2.26803	2.93564	1.04949	3.37481	4.72335	0.288258	low
TCGA-EW-A1J1-01A	1.57534	0	1.72874	6.64047	3.50816	0.971136	1.82301	1.86078	0.38816	low
TCGA-A2-A3KC-01A	3.01918	0	3.14147	4.23942	3.22769	1.44313	5.07678	0.947255	0.767593	low
TCGA-GI-A2C8-01A	0.616438	0	2.98723	4.26198	2.7996	2.08352	3.7461	0.856328	3.13322	high
TCGA-D8-A1Y1-01A	0.827397	1	3.61892	5.37462	2.81065	1.31779	3.90654	0.856331	1.66386	high
TCGA-BH-A0AZ-01A	5.25753	0	3.49769	4.60276	2.50408	1.36474	5.16323	1.17635	1.20307	high
TCGA-LL-A7SZ-01A	1.6274	0	3.58068	5.86147	4.32297	1.36243	3.22608	4.87985	0.187195	low
TCGA-D8-A27E-01A	1.45205	0	5.452	6.31743	3.118	1.14152	2.76418	0.856331	4.11244	high
TCGA-BH-A0DH-01A	3.16712	0	2.37352	6.42119	3.3843	1.05097	3.52334	2.49841	0.264114	low
TCGA-BH-A0RX-01A	0.465753	0	3.52539	4.1925	3.39527	1.32979	4.10941	1.42049	0.948177	low
TCGA-S3-AA10-01A	1.60548	0	1.90524	4.02715	3.93664	1.90099	2.01533	2.68598	0.763008	low
TCGA-C8-A1HI-01A	0.939726	0	3.14723	3.88579	2.86384	1.44062	3.66798	1.38492	1.5833	high
TCGA-AN-A0FK-01A	0.583562	0	3.9505	6.97867	2.52729	1.29437	2.64545	2.52918	1.79902	high
TCGA-AR-A252-01A	7.77534	0	2.51542	2.95413	2.85888	1.07319	4.30418	4.58906	0.234993	low
TCGA-GM-A5PX-01A	1.50959	0	5.06155	5.72765	4.01506	1.53044	4.1729	0.856338	1.59901	high
TCGA-A7-A26H-01A	1.98356	0	2.3903	5.429	3.18519	1.08889	3.4245	0.89443	0.650168	low
TCGA-B6-A0IH-01A	8.12329	1	3.35779	4.25486	3.18358	1.35586	4.64591	1.16201	0.899189	low
TCGA-AC-A8OQ-01A	0.0931507	0	2.69513	3.57079	3.80771	1.56124	3.6092	3.35698	0.398675	low
TCGA-AN-A0FT-01A	0.586301	0	3.84084	5.24459	2.82318	1.35426	3.78005	0.856335	2.05221	high
TCGA-B6-A0I9-01A	0.991781	1	2.24802	1.95819	2.99177	1.19853	2.33574	0.928739	1.86492	high
TCGA-D8-A1XZ-01A	1.27671	0	2.5961	4.15733	2.34823	1.21707	2.48473	0.987801	2.45531	high
TCGA-BH-A0DV-01A	5.65479	0	4.90232	5.41777	2.97882	1.53307	5.45728	1.10004	1.72139	high
TCGA-E9-A229-01A	3.14521	0	2.92111	4.91305	2.83649	1.27122	3.89651	1.05993	1.08428	high
TCGA-C8-A12M-01A	0.980822	0	2.24001	6.7524	2.00077	1.31072	2.30774	0.924776	2.22363	high
TCGA-A8-A093-01A	1.49589	0	2.98442	6.80338	2.79227	1.14197	3.72711	0.988084	0.873629	low
TCGA-C8-A27A-01A	2.04658	0	1.81102	6.03886	2.20082	0.958874	1.53185	0.94621	1.65017	high
TCGA-D8-A27N-01A	1.42192	0	3.73676	4.21049	2.8382	1.28764	3.36395	5.13193	0.569759	low
TCGA-BH-A0GY-01A	2.52877	0	2.00033	5.07143	2.27374	1.09031	3.40055	0.962054	1.0361	high
TCGA-E2-A154-01A	1.61918	0	2.17598	8.80712	2.4972	1.18337	2.71206	0.856336	0.893693	low
TCGA-A8-A08P-01A	2.58356	0	2.8839	4.84297	2.92588	1.10939	3.29258	0.856339	1.18272	high
TCGA-BH-A18U-01A	4.28219	1	2.22306	2.91682	2.21385	1.18647	3.45632	1.02142	1.68997	high
TCGA-AN-A0FX-01A	0.0273973	0	3.02978	2.59492	2.58487	1.15153	3.73518	0.946448	1.83016	high
TCGA-AR-A2LN-01A	3.18082	0	3.90133	3.81661	3.52069	1.34436	5.19162	1.15905	0.791112	low
TCGA-AR-A2LK-01A	4.51781	1	2.33574	8.66445	2.45961	1.11446	2.52658	1.06956	0.952329	low
TCGA-GM-A2DF-01A	5.90411	0	3.01134	4.0483	3.59122	1.53483	3.68044	3.08414	0.532498	low
TCGA-A2-A0SU-01A	4.55342	0	2.9783	4.23483	2.81581	1.19813	3.42077	0.856335	1.50126	high
TCGA-3C-AALI-01A	10.9726	0	2.54251	2.38031	3.39527	1.14695	3.30712	0.85633	1.01933	high
TCGA-AR-A2LQ-01A	3.37808	0	3.94911	2.05333	2.64953	1.56598	4.93949	1.96079	1.95372	high
TCGA-OL-A5RW-01A	3.03014	0	2.94018	2.3936	3.87558	2.65815	2.4608	0.950603	5.2756	high
TCGA-EW-A1PE-01A	0.876712	0	3.63359	7.02949	3.48407	1.04337	3.11331	2.32042	0.543838	low
TCGA-BH-A18N-01A	1.28219	1	2.61522	8.18217	3.04921	1.40223	1.85461	0.856332	1.45395	high
TCGA-AO-A0JA-01A	1.79452	0	2.82023	1.8224	2.49555	1.16205	4.04868	1.52117	1.41335	high
TCGA-A8-A09I-01A	3.75616	0	4.42265	3.29092	2.44318	1.11414	2.88491	0.967021	5.12504	high
TCGA-S3-AA14-01A	1.44932	0	2.5767	5.8437	2.76444	1.28784	4.22076	1.15144	0.728847	low
TCGA-A2-A0T6-01A	1.57534	0	3.09188	3.70287	2.9674	1.20292	4.61356	0.883172	0.941007	low
TCGA-C8-A12Q-01A	1.05479	1	2.55412	1.71362	2.44036	1.17035	3.46442	1.22236	1.83853	high
TCGA-A2-A0CR-01A	8.99452	0	4.78826	6.75847	5.00819	2.05023	4.26406	2.72393	0.512928	low
TCGA-E9-A22A-01A	3.25753	0	4.22243	5.18155	2.9201	1.2026	4.5917	1.00533	1.38961	high
TCGA-E9-A3X8-01A	2.53699	0	7.16567	7.73036	4.64536	2.29429	4.06597	1.29147	4.43669	high
TCGA-GM-A2DI-01A	7.09589	0	2.75559	4.96445	3.69019	1.22268	3.87288	0.942851	0.548192	low
TCGA-BH-A0E1-01A	1.30685	0	5.03533	6.02212	2.78858	1.31185	3.58008	0.856336	3.66358	high
TCGA-A8-A0A1-01A	1	0	2.88117	7.13504	3.87082	1.17368	3.38626	0.856337	0.46489	low
TCGA-E2-A159-01A	2.08767	0	2.03217	2.31391	2.89757	1.37535	2.73527	2.8338	0.894944	low
TCGA-D8-A1X5-01A	1.54795	0	2.66684	3.18492	2.85289	1.1893	2.6867	1.07245	1.77564	high
TCGA-BH-A0WA-01A	1.92055	0	2.45095	2.86951	2.31345	1.31426	4.38358	0.856333	1.46472	high
TCGA-AR-A1AN-01A	8	0	3.10965	6.02711	3.38012	1.22127	4.6216	0.856333	0.538338	low
TCGA-B6-A402-01A	6.24932	0	2.46646	1.5301	2.87471	2.552	1.94528	0.871936	10.5947	high
TCGA-A2-A0CO-01A	4.02192	1	4.21172	5.20532	4.38269	1.48717	4.63661	0.909863	0.666856	low
TCGA-E2-A1IH-01A	2.81096	0	3.56031	6.21304	2.78538	1.05155	4.60873	1.78657	0.622384	low
TCGA-A8-A0AD-01A	3.16986	0	2.60966	6.04741	2.97325	1.20495	3.91964	0.856336	0.720556	low
TCGA-A8-A06O-01A	1.08493	0	2.59564	5.75453	2.11107	1.12035	3.16979	2.02628	1.13475	high
TCGA-C8-A8HQ-01A	1.0411	0	4.45936	2.12071	3.45832	1.60173	3.93879	1.01469	3.08954	high
TCGA-BH-A28Q-01A	3.06575	0	3.45033	6.14357	2.87818	1.14879	3.25553	0.938559	1.41634	high
TCGA-B6-A0WX-01A	1.75068	1	3.65364	3.0246	2.57507	1.65141	4.84681	0.982765	2.44787	high
TCGA-E9-A295-01A	1.0274	0	4.33593	3.3491	3.07692	1.29678	4.01058	0.856333	2.45406	high
TCGA-E9-A1R7-01A	4.01918	0	2.23545	3.93664	2.65528	1.00398	2.57197	0.904281	1.36992	high
TCGA-BH-A0DX-01A	5.90685	0	3.8587	2.28178	2.94447	1.42428	4.0941	0.85633	2.6442	high
TCGA-AC-A2BK-01A	6.08767	0	1.36284	2.92939	2.01161	0.888607	1.95601	1.14909	1.64646	high
TCGA-B6-A1KI-01A	6.12603	0	5.57169	6.46446	2.66321	1.13408	3.74838	0.856329	3.91215	high
TCGA-AO-A0JB-01A	4.22466	0	4.43117	4.14857	3.7086	1.6811	4.39489	2.86359	0.936391	low
TCGA-AN-A049-01A	0.0520548	0	2.77157	2.73822	2.77181	1.06349	3.30325	0.856333	1.55901	high
TCGA-OL-A66K-01A	3.49315	1	2.92261	7.32483	3.59486	1.32508	3.48233	0.856331	0.62456	low
TCGA-E9-A1RH-01A	3.88219	0	2.04423	1.40036	2.23038	1.25984	2.87321	0.995267	2.55263	high
TCGA-BH-A0BD-01A	1.51781	0	2.47909	5.7975	2.92813	1.10586	3.19869	1.00273	0.832637	low
TCGA-BH-A0AW-01A	1.70411	0	2.89431	2.73553	3.26875	1.1782	3.71177	1.38872	0.928604	low
TCGA-A2-A0CT-01A	6.27123	0	2.61864	5.48314	2.47063	0.99989	2.61594	0.856337	1.54106	high
TCGA-AR-A1AY-01A	2.81096	0	2.20882	1.48407	1.95192	1.56807	4.09296	0.856331	2.86607	high
TCGA-AC-A3TM-01A	2.08767	0	4.26966	6.39543	4.5185	1.91271	2.90333	0.946988	1.6147	high
TCGA-BH-A42U-01A	9.21644	0	4.92108	4.62537	4.20141	2.5287	4.67152	1.2857	2.79454	high
TCGA-A2-A0EP-01A	9.87123	0	4.30242	4.97927	4.7498	2.17321	4.48409	1.02003	1.11003	high
TCGA-A2-A0T3-01A	4.15342	0	2.21681	2.8621	1.70862	1.42559	2.99151	0.85633	3.8808	high
TCGA-A7-A6VV-01A	0.857534	0	3.66643	1.83215	3.30217	1.77061	6.1952	1.31247	1.00728	high
TCGA-A2-A0CZ-01A	4.4274	0	3.78038	5.0916	3.54013	1.50125	4.42361	1.90226	0.766091	low
TCGA-A8-A08A-01A	0.0821918	0	4.16852	6.55813	3.35078	1.04279	3.06874	0.899804	1.38205	high
TCGA-A2-A4RW-01A	0.608219	0	3.4101	6.21696	3.4803	1.35019	3.90099	0.997677	0.828181	low
TCGA-BH-A0H6-01A	2.04658	0	3.11746	4.70079	2.97325	1.04871	2.93889	0.856333	1.43282	high
TCGA-AO-A03L-01A	6.69041	0	2.47504	6.22932	2.86384	1.21167	3.67079	1.12871	0.718753	low
TCGA-BH-A0HN-01A	1.4137	0	4.9871	7.091	4.24235	1.12677	2.48188	0.856336	1.48128	high
TCGA-AQ-A54O-01A	2.74247	0	2.70818	6.26422	4.6377	1.02032	2.83574	0.932674	0.294253	low
TCGA-A2-A1FZ-01A	1.87123	0	4.15175	6.21498	2.98442	1.24683	4.04349	0.985743	1.46971	high
TCGA-A2-A0T5-01A	1.45479	0	2.6966	6.89422	2.8767	1.48346	3.65025	0.90268	1.03695	high
TCGA-B6-A0RV-01A	14.126	0	2.65742	8.29006	3.26309	1.24757	3.50293	1.04869	0.520484	low
TCGA-A7-A13F-01A	2.09589	0	2.391	7.42303	2.31858	1.21218	3.16979	0.856335	1.15671	high
TCGA-BH-A0DD-01A	6.81096	0	1.95664	6.05982	2.94119	1.17186	2.59324	0.85633	0.872689	low
TCGA-A8-A0A9-01A	2.25205	0	2.46388	8.27846	3.35327	1.14426	2.76394	0.856328	0.578501	low
TCGA-S3-AA12-01A	1.5726	0	1.85355	7.02949	3.65274	1.07759	1.95489	0.856336	0.526504	low
TCGA-D8-A1XA-01A	2.29863	0	2.18482	6.40475	4.18564	1.07666	2.47886	0.901503	0.372342	low
TCGA-AO-A12G-01A	4.49041	0	3.20637	5.20532	2.87894	1.16249	4.05279	0.981582	1.01859	high
TCGA-D8-A1JP-01A	1.75068	0	3.20505	6.76168	2.81555	1.23952	3.7656	0.856329	1.09608	high
TCGA-AC-A5XS-01A	1.61096	0	3.81035	5.96359	3.51923	1.37257	3.94732	1.20529	0.95736	low
TCGA-A7-A26E-01A	2.6137	0	2.82369	6.94848	2.41245	0.994532	3.44946	0.858205	1.0421	high
TCGA-EW-A3U0-01A	1.45753	0	2.51708	3.47542	3.8153	1.26884	4.47871	6.25397	0.0721453	low
TCGA-A2-A0EV-01A	2.65205	0	3.02335	4.92378	2.86384	1.13068	3.48928	0.990926	1.1816	high
TCGA-PL-A8LZ-01A	0.827397	0	3.07563	2.6705	3.7487	1.11223	4.19371	1.15953	0.614554	low
TCGA-A2-A0SX-01A	4.20274	0	2.09205	2.79664	3.00291	1.28432	5.12236	2.37446	0.326228	low
TCGA-A2-A0D4-01A	2.10137	0	2.71788	7.27951	3.35049	1.01273	3.47136	0.856331	0.497354	low
TCGA-AR-A24H-01A	13.4082	0	1.72855	4.02091	2.18391	0.977899	2.29892	0.856326	1.60207	high
TCGA-E2-A156-01A	1.98904	0	1.82766	7.66476	2.88838	1.00868	1.92503	0.85634	0.769317	low
TCGA-AC-A2FK-01A	7.26027	0	2.95106	3.23325	3.16344	1.99318	5.24025	1.62856	1.04766	high
TCGA-BH-A1EX-01A	4.13151	1	2.50264	2.43154	2.7991	1.13312	3.65181	0.923402	1.25719	high
TCGA-BH-A18Q-01A	4.63562	1	2.33019	3.06411	2.68166	1.19297	3.54339	1.02795	1.22715	high
TCGA-E9-A3HO-01A	3.1726	0	2.98163	6.17579	3.55229	1.04434	3.04895	0.88497	0.694459	low
TCGA-AR-A1AL-01A	8.13973	0	2.77549	7.35647	2.66807	1.3852	4.4792	0.93789	0.753155	low
TCGA-B6-A0IA-01A	22.989	0	5.00159	5.6287	3.22874	1.29688	2.47063	0.856338	4.32583	high
TCGA-AN-A0XS-01A	0.0273973	0	3.44723	6.10095	3.22257	1.22707	4.53465	1.69437	0.554335	low
TCGA-E2-A1B4-01A	2.75068	1	3.25846	7.35647	3.79231	1.36842	3.6168	0.856334	0.636828	low
TCGA-5L-AAT1-01A	4.03014	0	3.12397	4.15615	4.25696	1.71775	3.87903	0.944538	0.800473	low
TCGA-D8-A1J9-01A	1.45753	0	2.65456	1.78774	2.31858	1.19555	3.36058	0.91428	2.47772	high
TCGA-B6-A0WZ-01A	17.2384	0	2.99987	8.18217	3.61131	1.16687	3.30684	0.856335	0.529334	low
TCGA-AC-A4ZE-01A	2.43836	0	3.34742	5.91445	4.19331	1.15857	4.36819	0.917784	0.359045	low
TCGA-BH-A0B8-01A	4.29863	0	2.24687	3.71467	2.21546	1.00218	2.83357	1.09812	1.617	high
TCGA-AC-A3W5-01A	1.38082	0	3.74223	2.69077	3.42532	1.3452	4.21091	1.18625	1.33423	high
TCGA-AC-A5XU-01A	1.24658	0	3.3389	2.03481	2.99407	1.14039	3.39971	0.948513	1.97146	high
TCGA-A7-A426-01A	0.99726	0	4.09939	6.63762	4.7925	2.18576	4.69397	0.972306	0.737322	low
TCGA-S3-AA0Z-01A	1.72329	0	1.36346	2.08776	2.88541	1.09744	3.32599	1.14842	0.702639	low
TCGA-D8-A27H-01A	1.08767	0	2.78189	2.29617	2.7947	2.20696	4.31203	0.914462	3.20989	high
TCGA-E9-A1RB-01A	2.67397	1	2.45212	6.7524	2.66127	1.12554	2.36747	0.856328	1.31044	high
TCGA-B6-A2IU-01A	14.1808	0	4.04643	8.48173	3.74288	1.06893	3.01492	0.856336	0.817195	low
TCGA-A8-A09T-01A	1.5863	0	2.92765	8.11003	2.83649	1.14834	2.60135	0.85635	1.15387	high
TCGA-OL-A66L-01A	3.56438	0	5.85701	7.67868	4.83588	1.55334	3.98157	0.856331	1.16752	high
TCGA-A7-A0CJ-01A	2.55068	0	2.41851	7.94111	3.22499	1.13325	2.76199	0.856333	0.639328	low
TCGA-A2-A0YH-01A	1.80548	0	2.2692	5.26078	2.74921	1.18758	3.49913	2.03804	0.610526	low
TCGA-AR-A0TY-01A	4.65479	1	3.98705	5.24459	2.13771	1.15762	2.42955	1.12356	4.65975	high
TCGA-EW-A1IZ-01A	1.51781	0	2.91934	5.78767	4.07201	1.14636	3.31994	2.53514	0.277764	low
TCGA-B6-A0IO-01A	13.8137	0	2.1644	6.77451	3.53277	1.16255	2.31321	0.856328	0.651786	low
TCGA-D8-A1X9-01A	1.99178	0	2.42038	5.65178	2.9455	1.09403	2.95539	0.989725	0.891965	low
TCGA-C8-A12L-01A	0.994521	0	1.66652	1.30324	2.41668	0.998955	2.67851	1.05093	1.54277	high
